# Supplementary material for: Comprehensive study of mtDNA among Southwest Asian dogs contradicts independent domestication of wolf, but implies dog–wolf hybridization
Source: Ecol Evol. 2011 Nov;1(3):373–85. doi: 10.1002/ece3.35 (PMC3287314; doi:10.1002/ece3.35)
Supplement: Supplementary file 2 [file ece30001-0373-SD2.xls]

## Sheet: Sheet1
Individual	HT	HT Ign Indels	subHG	Designation	Location	Area	Country	Region	Study Domain	Family	Breed/Ecotype/Function
H102	B 002	B 001	b1				Afghanistan	Persian Plateau	Southwest Asia	Sighthound	Afghan
H29	B 002	B 001	b1				Afghanistan	Persian Plateau	Southwest Asia	Sighthound	Afghan
L13	B 002	B 001	b1				Afghanistan	Persian Plateau	Southwest Asia	Sighthound	Afghan
NY57	B 002	B 001	b1				Afghanistan	Persian Plateau	Southwest Asia	Sighthound	Afghan
Oafg	A 012	A 012	a1				Afghanistan	Persian Plateau	Southwest Asia	Sighthound	Afghan
z254	B 002	B 001	b1				Afghanistan	Persian Plateau	Southwest Asia	Sighthound	Afghan
m33	B 001	B 001	b1				Algeria	N Africa	Africa	Sighthound	Sloughi
H6	B 001	B 001	b1				Belgium	N Cont Europe	Europe		Groenedael
m461	B 001	B 001	b1				Belgium	N Cont Europe	Europe		Groenedael
L21	A 020	A 020	a1				Belgium	N Cont Europe	Europe		Tervuerense
m409	C 002	C 001	c1				Belgium/France	N Cont Europe	Europe		Bouvier des Flandres
m466	C 002	C 001	c1				Belgium/France	N Cont Europe	Europe		Bouvier des Flandres
z46	A 016	A 016	a1				Benin	S Africa	Africa		Basenji
z47	A 157	A 157	a1				Benin	S Africa	Africa		Basenji
z48	A 003	A 003	a1				Benin	S Africa	Africa		Basenji
m646	C 003	C 003	c2				Britain	British Isles	Europe		Australian Cattle Dog
m559	A 011	A 011	a1				Britain	British Isles	Europe		Australian shepherd
Obea	A 018	A 018	a1				Britain	British Isles	Europe		Beagle
Tbea	A 028	A 028	a1				Britain	British Isles	Europe		Beagle
m537	A 011	A 011	a1				Britain	British Isles	Europe		Bearded collie
m553	B 001	B 001	b1				Britain	British Isles	Europe		Bearded collie
H41	A 018	A 018	a1				Britain	British Isles	Europe		Border collie
H52	A 001	A 001	a1				Britain	British Isles	Europe		Border collie
H53	A 001	A 001	a1				Britain	British Isles	Europe		Border collie
m407	A 001	A 001	a1				Britain	British Isles	Europe		Border collie
m567	C 003	C 003	c2				Britain	British Isles	Europe		Border collie
m741	A 001	A 001	a1				Britain	British Isles	Europe		Border Collie
R105	A 001	A 001	a1				Britain	British Isles	Europe		Border collie
R106	A 001	A 001	a1				Britain	British Isles	Europe		Border collie
z41	A 001	A 001	a1				Britain	British Isles	Europe		Border Collie
z45	A 001	A 001	a1				Britain	British Isles	Europe		Border Collie
z80	C 003	C 003	c2				Britain	British Isles	Europe		Border Collie
H84	A 028	A 028	a1				Britain	British Isles	Europe		Cav. K. Charles spaniel
NY18	A 017	A 017	a1				Britain	British Isles	Europe		Cav. K. Charles spaniel
Ocav	A 066	A 066	a1				Britain	British Isles	Europe		Cav. K. Charles spaniel
D7	A 018	A 018	a1				Britain	British Isles	Europe		Cocker spaniel
m510	B 001	B 001	b1				Britain	British Isles	Europe		Collie
NY45	A 001	A 001	a1				Britain	British Isles	Europe		Collie
Ocol	A 001	A 001	a1				Britain	British Isles	Europe		Collie
AY656744	A 011	A 011	a1				Britain	British Isles	Europe		English springer spaniel
AY656745	B 033	B 007	b1				Britain	British Isles	Europe		English springer spaniel
m540	B 001	B 001	b1				Britain	British Isles	Europe		Golden Retriever
H100	A 024	A 024	a1				Britain	British Isles	Europe	Sighthound	Irish wolfhound
H101	A 024	A 024	a1				Britain	British Isles	Europe	Sighthound	Irish wolfhound
NY63	A 024	A 024	a1				Britain	British Isles	Europe	Sighthound	Irish wolfhound
R37	A 022	A 022	a1				Britain	British Isles	Europe	Sighthound	Irish wolfhound
m495	A 026	A 026	a1				Britain	British Isles	Europe		King Charles spaniel
m404	A 083	A 018	a1				Britain	British Isles	Europe		Lancashire heeler
H20	A 016	A 016	a1				Britain	British Isles	Europe		New Foundland
AY656742	A 165	A 165	a1				Britain	British Isles	Europe		Old English Sheep dog
H11	B 001	B 001	b1				Britain	British Isles	Europe		Otterhound
L44	C 001	C 001	c1				Britain	British Isles	Europe		Pittbull
L22	A 011	A 011	a1				Britain	British Isles	Europe		Pointer
Opoi	A 020	A 020	a1				Britain	British Isles	Europe		Pointer
Tpoin	A 002	A 002	a1				Britain	British Isles	Europe		Pointer
H49	A 017	A 017	a1				Britain	British Isles	Europe		retriever Chesapeake Bay
m706	A 011	A 011	a1				Britain	British Isles	Europe		retriever Curly coated
D2	B 008	B 007	b1				Britain	British Isles	Europe		retriever Flatcoated
H30	B 008	B 007	b1				Britain	British Isles	Europe		retriever Flatcoated
H57	A 017	A 017	a1				Britain	British Isles	Europe		retriever Flatcoated
H10	A 016	A 016	a1				Britain	British Isles	Europe		retriever Golden
H38	B 001	B 001	b1				Britain	British Isles	Europe		retriever Golden
H45	B 001	B 001	b1				Britain	British Isles	Europe		retriever Golden
H64	A 011	A 011	a1				Britain	British Isles	Europe		retriever Golden
m538	B 001	B 001	b1				Britain	British Isles	Europe		retriever Golden
m539	B 001	B 001	b1				Britain	British Isles	Europe		retriever Golden
m556	B 001	B 001	b1				Britain	British Isles	Europe		retriever Golden
R102	B 001	B 001	b1				Britain	British Isles	Europe		retriever Golden
R103	B 001	B 001	b1				Britain	British Isles	Europe		retriever Golden
R108	A 016	A 016	a1				Britain	British Isles	Europe		retriever Golden
H18	A 017	A 017	a1				Britain	British Isles	Europe		retriever Labrador
H19	A 017	A 017	a1				Britain	British Isles	Europe		retriever Labrador
H32	A 017	A 017	a1				Britain	British Isles	Europe		retriever Labrador
H5	A 016	A 016	a1				Britain	British Isles	Europe		retriever Labrador
H54	A 016	A 016	a1				Britain	British Isles	Europe		retriever Labrador
N01	B 001	B 001	b1				Britain	British Isles	Europe		retriever Labrador
NO1	B 001	B 001	b1				Britain	British Isles	Europe		retriever Labrador
R116	A 017	A 017	a1				Britain	British Isles	Europe		retriever Labrador
R43	A 017	A 017	a1				Britain	British Isles	Europe		retriever Labrador
R44	A 016	A 016	a1				Britain	British Isles	Europe		retriever Labrador
R45	A 017	A 017	a1				Britain	British Isles	Europe		retriever Labrador
m568	A 017	A 017	a1				Britain	British Isles	Europe		retriever Labrador
R36	A 022	A 022	a1				Britain	British Isles	Europe	Sighthound	Scottish deerhound
H15	A 018	A 018	a1				Britain	British Isles	Europe		setter English
H16	A 018	A 018	a1				Britain	British Isles	Europe		setter English
TengS	A 022	A 022	a1				Britain	British Isles	Europe		setter English
AY656751	A 033	A 033	a1				Britain	British Isles	Europe		setter Gordon
AY656741	A 022	A 022	a1				Britain	British Isles	Europe		setter Irish
AY656753	A 011	A 011	a1				Britain	British Isles	Europe		setter Irish
D3	A 163	A 163	a1				Britain	British Isles	Europe		setter Irish
H13	A 002	A 002	a1				Britain	British Isles	Europe		setter Irish
H56	A 002	A 002	a1				Britain	British Isles	Europe		setter Irish
D12	B 001	B 001	b1				Britain	British Isles	Europe		Shetland Sheep dog
Oshel1	A 070	A 070	a1				Britain	British Isles	Europe		Shetland Sheep dog
Oshel2	A 070	A 070	a1				Britain	British Isles	Europe		Shetland Sheep dog
Tshet	A 070	A 070	a1				Britain	British Isles	Europe		Shetland Sheep dog
m445	A 017	A 017	a1				Britain	British Isles	Europe		Staffordshire bullterrier
AY656748	A 017	A 017	a1				Britain	British Isles	Europe		terrier Airedale
H60	C 003	C 003	c2				Britain	British Isles	Europe		terrier Airedale
m449	B 001	B 001	b1				Britain	British Isles	Europe		terrier Bedlington
m450	B 001	B 001	b1				Britain	British Isles	Europe		terrier Bedlington
H50	A 011	A 011	a1				Britain	British Isles	Europe		terrier Border
H51	A 011	A 011	a1				Britain	British Isles	Europe		terrier Border
H85	A 011	A 011	a1				Britain	British Isles	Europe		terrier Fox
m446	A 011	A 011	a1				Britain	British Isles	Europe		terrier Fox
m550	A 011	A 011	a1				Britain	British Isles	Europe		terrier Fox
z153	A 002	A 002	a1				Britain	British Isles	Europe		terrier Irish
m452	A 080	A 080	a1				Britain	British Isles	Europe		terrier Irish
D8	A 026	A 026	a1				Britain	British Isles	Europe		terrier Irish soft coated wheaten
L24	A 018	A 018	a1				Britain	British Isles	Europe		terrier Irish soft coated wheaten
m546	A 005	A 005	a1				Britain	British Isles	Europe		terrier Jack Russel
m533	A 011	A 011	a1				Britain	British Isles	Europe		terrier Jack Russel
m564	A 017	A 017	a1				Britain	British Isles	Europe		terrier Jack Russel
AY656738	A 017	A 017	a1				Britain	British Isles	Europe		terrier Jack russell
z140	B 001	B 001	b1				Britain	British Isles	Europe		terrier Jack Russell
AY656740	B 001	B 001	b1				Britain	British Isles	Europe		terrier Kerry blue
L25	A 011	A 011	a1				Britain	British Isles	Europe		terrier Kerry blue
z152	A 017	A 017	a1				Britain	British Isles	Europe		terrier Norfolk
H62	A 017	A 017	a1				Britain	British Isles	Europe		terrier Norfolk
m444	A 017	A 017	a1				Britain	British Isles	Europe		terrier Norwich
m455	B 006	B 006	b1				Britain	British Isles	Europe		terrier Parson Russel
m448	A 020	A 020	a1				Britain	British Isles	Europe		terrier Scottish
m570	B 001	B 001	b1				Britain	British Isles	Europe		terrier Welsh
H48	C 002	C 001	c1				Britain	British Isles	Europe		terrier West highland
NY12	A 002	A 002	a1				Britain	British Isles	Europe		terrier West highland
D9	A 002	A 002	a1				Britain	British Isles	Europe		terrier West Highland white
z157	A 026	A 026	a1				Britain	British Isles	Europe		terrier West Highland White
NY16	B 001	B 001	b1				Britain	British Isles	Europe		terrier Yorkshire
m463	A 017	A 017	a1				Britain	British Isles	Europe		Welsh corgi cardigan
m462	A 002	A 002	a1				Britain	British Isles	Europe		Welsh corgi pembroke
AY656747	A 018	A 018	a1				Britain	British Isles	Europe		Welsh springer spaniel
z154	A 018	A 018	a1				Britain	British Isles	Europe		Welsh Springer Spaniel
H22	A 011	A 011	a1				Britain	British Isles	Europe	Sighthound	Whippet
H61	A 026	A 026	a1				Britain	British Isles	Europe		Wirehaired foxterrier
L15	B 001	B 001	b1				Britain	British Isles	Europe		Working kelpie
L16	A 001	A 001	a1				Britain	British Isles	Europe		Working kelpie
Indo3	A 042	A 042	NA				Cambodia	ASY	EastAsia
m129	B 001	B 001	b1				Cambodia	ASY	EastAsia
m236	C 011	C 011	c2				Cambodia	ASY	EastAsia
m237	A 044	A 044	a1				Cambodia	ASY	EastAsia
m238	A 011	A 011	a1				Cambodia	ASY	EastAsia
m239	A 009	A 009	NA				Cambodia	ASY	EastAsia
m240	A 011	A 011	a1				Cambodia	ASY	EastAsia
m242	A 124	A 124	a1				Canada	Americas	Americas		Inuit sled dog
m244	A 031	A 031	a1				Canada	Americas	Americas		Inuit sled dog
m245	A 031	A 031	a1				Canada	Americas	Americas		Inuit sled dog
m246	A 020	A 020	a1				Canada	Americas	Americas		Inuit sled dog
m247	A 031	A 031	a1				Canada	Americas	Americas		Inuit sled dog
m248	A 031	A 031	a1				Canada	Americas	Americas		Inuit sled dog
z371	A 011	A 011	a1				Caucasia	Persian Plateau	Southwest Asia		Caucasian Shepherd
z712	A 002	A 002	a1				Caucasia	Persian Plateau	Southwest Asia		Caucasian Shepherd
5785	A 061	A 017	a1				China Anhui	Northern China	EastAsia
5786	A 061	A 017	a1				China Anhui	Northern China	EastAsia
5890	B 023	B 023	b2				China Guangdong	ASY	EastAsia		Offspring Shar-pei/Gunagdong indigenous dog
5891	A 038	A 038	a2				China Guangdong	ASY	EastAsia		Shar-pei
5892	A 008	A 008	a5				China Guangdong	ASY	EastAsia		Shar-pei
5893	A 008	A 008	a5				China Guangdong	ASY	EastAsia		Shar-pei
m21	A 003	A 003	a1				China Guangdong	ASY	EastAsia		Shar-pei
5829	B 005	B 005	b2				China Guangdong	ASY	EastAsia
5884	A 015	A 015	a1				China Guangdong	ASY	EastAsia
5885	A 086	A 086	a3				China Guangdong	ASY	EastAsia
5886	A 003	A 003	a1				China Guangdong	ASY	EastAsia
5887	A 015	A 015	a1				China Guangdong	ASY	EastAsia
5888	A 055	A 055	a2				China Guangdong	ASY	EastAsia
5894	C 003	C 003	c2				China Guangdong	ASY	EastAsia
5895	A 038	A 038	a2				China Guangdong	ASY	EastAsia
5896	A 073	A 073	a2				China Guangdong	ASY	EastAsia
5897	C 003	C 003	c2				China Guangdong	ASY	EastAsia
5812	A 029	A 029	a2				China Guangxi	ASY	EastAsia
5813	A 029	A 029	a2				China Guangxi	ASY	EastAsia
5814	B 001	B 001	b1				China Guangxi	ASY	EastAsia
5815	A 038	A 038	a2				China Guangxi	ASY	EastAsia
5816	A 044	A 044	a1				China Guangxi	ASY	EastAsia
5817	B 001	B 001	b1				China Guangxi	ASY	EastAsia
5818	A 062	A 062	a5				China Guangxi	ASY	EastAsia
5819	A 073	A 073	a2				China Guangxi	ASY	EastAsia
5854	A 073	A 073	a2				China Guangxi	ASY	EastAsia
5855	A 073	A 073	a2				China Guangxi	ASY	EastAsia
5856	A 017	A 017	a1				China Guangxi	ASY	EastAsia
5857	A 073	A 073	a2				China Guangxi	ASY	EastAsia
5858	A 073	A 073	a2				China Guangxi	ASY	EastAsia
5859	A 073	A 073	a2				China Guangxi	ASY	EastAsia
5860	A 073	A 073	a2				China Guangxi	ASY	EastAsia
5861	A 146	A 146	a2				China Guangxi	ASY	EastAsia
5862	A 073	A 073	a2				China Guangxi	ASY	EastAsia
5863	A 085	A 085	a3				China Guangxi	ASY	EastAsia
5865	A 073	A 073	a2				China Guangxi	ASY	EastAsia
5866	A 125	A 125	a2				China Guangxi	ASY	EastAsia
5867	A 121	A 121	a5				China Guangxi	ASY	EastAsia
5868	A 038	A 038	a2				China Guangxi	ASY	EastAsia
5869	A 111	A 111	a2				China Guangxi	ASY	EastAsia
5871	A 044	A 044	a1				China Guangxi	ASY	EastAsia
5872	A 107	A 084	a3				China Guangxi	ASY	EastAsia
5873	A 073	A 073	a2				China Guangxi	ASY	EastAsia
5874	A 088	A 088	a5				China Guangxi	ASY	EastAsia
5875	A 073	A 073	a2				China Guangxi	ASY	EastAsia
5877	A 003	A 003	a1				China Guangxi	ASY	EastAsia
5878	A 044	A 044	a1				China Guangxi	ASY	EastAsia
5879	A 130	A 130	a5				China Guangxi	ASY	EastAsia
5880	A 003	A 003	a1				China Guangxi	ASY	EastAsia
5881	A 073	A 073	a2				China Guangxi	ASY	EastAsia
5882	B 028	B 028	b1				China Guangxi	ASY	EastAsia
5883	A 087	A 087	a3				China Guangxi	ASY	EastAsia
10054	A 085	A 085	a3				China Guizhou	ASY	EastAsia
10055	A 149	A 149	a1				China Guizhou	ASY	EastAsia
10057	C 003	C 003	c2				China Guizhou	ASY	EastAsia
10058	A 017	A 017	a1				China Guizhou	ASY	EastAsia
10059	A 105	A 105	a2				China Guizhou	ASY	EastAsia
10060	A 011	A 011	a1				China Guizhou	ASY	EastAsia
10061	C 003	C 003	c2				China Guizhou	ASY	EastAsia
10062	A 011	A 011	a1				China Guizhou	ASY	EastAsia
10063	A 019	A 019	a1				China Guizhou	ASY	EastAsia
10064	B 001	B 001	b1				China Guizhou	ASY	EastAsia
10065	A 073	A 073	a2				China Guizhou	ASY	EastAsia
10066	A 085	A 085	a3				China Guizhou	ASY	EastAsia
10067	A 143	A 038	a2				China Guizhou	ASY	EastAsia
10068	B 009	B 009	b2				China Guizhou	ASY	EastAsia
10069	C 002	C 001	c1				China Guizhou	ASY	EastAsia
10070	A 104	A 104	a2				China Guizhou	ASY	EastAsia
10071	A 018	A 018	a1				China Guizhou	ASY	EastAsia
10072	B 001	B 001	b1				China Guizhou	ASY	EastAsia
10073	A 097	A 097	a3				China Guizhou	ASY	EastAsia
10074	A 011	A 011	a1				China Guizhou	ASY	EastAsia
10075	A 009	A 009	a1				China Guizhou	ASY	EastAsia
10076	A 075	A 075	a2				China Guizhou	ASY	EastAsia
10077	A 044	A 044	a1				China Guizhou	ASY	EastAsia
10078	A 044	A 044	a1				China Guizhou	ASY	EastAsia
10079	A 051	A 051	a1				China Guizhou	ASY	EastAsia
10080	B 001	B 001	b1				China Guizhou	ASY	EastAsia
10081	A 051	A 051	a1				China Guizhou	ASY	EastAsia
10082	A 017	A 017	a1				China Guizhou	ASY	EastAsia
10083	A 093	A 093	a1				China Guizhou	ASY	EastAsia
10084	A 011	A 011	a1				China Guizhou	ASY	EastAsia
10085	A 112	A 112	a2				China Guizhou	ASY	EastAsia
10086	A 085	A 085	a3				China Guizhou	ASY	EastAsia
10087	A 022	A 022	a1				China Guizhou	ASY	EastAsia
10088	A 003	A 003	a1				China Guizhou	ASY	EastAsia
10089	A 011	A 011	a1				China Guizhou	ASY	EastAsia
10090	A 130	A 130	a5				China Guizhou	ASY	EastAsia
10091	A 073	A 073	a2				China Guizhou	ASY	EastAsia
10092	A 100	A 100	NA				China Guizhou	ASY	EastAsia
10093	A 044	A 044	a1				China Guizhou	ASY	EastAsia
10094	A 018	A 018	a1				China Guizhou	ASY	EastAsia
10095	A 091	A 091	a1				China Guizhou	ASY	EastAsia
10096	A 110	A 110	a5				China Guizhou	ASY	EastAsia
10097	A 044	A 044	a1				China Guizhou	ASY	EastAsia
10098	B 001	B 001	b1				China Guizhou	ASY	EastAsia
10099	A 073	A 073	a2				China Guizhou	ASY	EastAsia
10100	A 029	A 029	a2				China Guizhou	ASY	EastAsia
10101	B 001	B 001	b1				China Guizhou	ASY	EastAsia
10102	B 001	B 001	b1				China Guizhou	ASY	EastAsia
10103	A 073	A 073	a2				China Guizhou	ASY	EastAsia
10104	A 011	A 011	a1				China Guizhou	ASY	EastAsia
10105	B 001	B 001	b1				China Guizhou	ASY	EastAsia
10106	A 018	A 018	a1				China Guizhou	ASY	EastAsia
10107	A 075	A 075	a2				China Guizhou	ASY	EastAsia
10108	B 001	B 001	b1				China Guizhou	ASY	EastAsia
10109	B 001	B 001	b1				China Guizhou	ASY	EastAsia
10140	A 143	A 038	a2				China Guizhou	ASY	EastAsia
10148	A 019	A 019	a1				China Guizhou	ASY	EastAsia
9866	A 016	A 016	a1				China Hainansanya	East Asia General	EastAsia
9868	C 002	C 001	c1				China Hainansanya	East Asia General	EastAsia
10031	A 099	A 099	a1				China Hainansanya	East Asia General	EastAsia
10111	A 073	A 073	a2				China Hainansanya	East Asia General	EastAsia
10112	A 017	A 017	a1				China Hainansanya	East Asia General	EastAsia
10113	A 017	A 017	a1				China Hainansanya	East Asia General	EastAsia
10114	A 017	A 017	a1				China Hainansanya	East Asia General	EastAsia
10115	A 073	A 073	a2				China Hainansanya	East Asia General	EastAsia
10116	B 001	B 001	b1				China Hainansanya	East Asia General	EastAsia
10117	A 038	A 038	a2				China Hainansanya	East Asia General	EastAsia
10118	A 003	A 003	a1				China Hainansanya	East Asia General	EastAsia
10119	A 136	A 007	a5				China Hainansanya	East Asia General	EastAsia
10120	A 038	A 038	a2				China Hainansanya	East Asia General	EastAsia
10121	A 011	A 011	a1				China Hainansanya	East Asia General	EastAsia
10122	A 003	A 003	a1				China Hainansanya	East Asia General	EastAsia
10123	A 073	A 073	a2				China Hainansanya	East Asia General	EastAsia
10124	A 136	A 007	a5				China Hainansanya	East Asia General	EastAsia
10125	A 073	A 073	a2				China Hainansanya	East Asia General	EastAsia
10126	A 008	A 008	a5				China Hainansanya	East Asia General	EastAsia
10128	A 011	A 011	a1				China Hainansanya	East Asia General	EastAsia
10129	A 073	A 073	a2				China Hainansanya	East Asia General	EastAsia
10130	A 008	A 008	a5				China Hainansanya	East Asia General	EastAsia
10131	A 008	A 008	a5				China Hainansanya	East Asia General	EastAsia
10132	B 001	B 001	b1				China Hainansanya	East Asia General	EastAsia
10133	A 038	A 038	a2				China Hainansanya	East Asia General	EastAsia
10134	A 038	A 038	a2				China Hainansanya	East Asia General	EastAsia
10135	A 136	A 007	a5				China Hainansanya	East Asia General	EastAsia
10136	A 141	A 141	a5				China Hainansanya	East Asia General	EastAsia
10137	A 074	A 074	a1				China Hainansanya	East Asia General	EastAsia
10138	A 003	A 003	a1				China Hainansanya	East Asia General	EastAsia
10139	C 001	C 001	c1				China Hainansanya	East Asia General	EastAsia
AY656754	A 166	A 166	a1				China Hebei	Northern China	EastAsia		Chinese crested dog
R95	A 018	A 018	a1				China Hebei	Northern China	EastAsia		Chinese crested dog
R96	B 011	B 011	b1				China Hebei	Northern China	EastAsia		Chinese crested dog
H1	A 001	A 001	a1				China Hebei	Northern China	EastAsia		Chow-chow
H2	A 003	A 003	a1				China Hebei	Northern China	EastAsia		Chow-chow
m11	A 003	A 003	a1				China Hebei	Northern China	EastAsia		Chow-chow
m12	A 001	A 001	a1				China Hebei	Northern China	EastAsia		Chow-chow
m13	A 038	A 038	a2				China Hebei	Northern China	EastAsia		Chow-chow
m14	A 003	A 003	a1				China Hebei	Northern China	EastAsia		Chow-chow
m15	A 001	A 001	a1				China Hebei	Northern China	EastAsia		Chow-chow
m9	A 001	A 001	a1				China Hebei	Northern China	EastAsia		Chow-chow
m5	B 001	B 001	b1				China Hebei	Northern China	EastAsia		Pekingese
m17	A 017	A 017	a1				China Hebei	Northern China	EastAsia		Pug
m19	A 017	A 017	a1				China Hebei	Northern China	EastAsia		Pug
m20	A 050	A 017	a1				China Hebei	Northern China	EastAsia		Pug
Opug1	A 017	A 017	a1				China Hebei	Northern China	EastAsia		Pug
Opug2	A 017	A 017	a1				China Hebei	Northern China	EastAsia		Pug
9823	A 055	A 055	a2				China Heilongjiang	Northern China	EastAsia
9824	B 001	B 001	b1				China Heilongjiang	Northern China	EastAsia
9825	A 039	A 039	a2				China Heilongjiang	Northern China	EastAsia
9826	A 022	A 022	a1				China Heilongjiang	Northern China	EastAsia
9827	A 022	A 022	a1				China Heilongjiang	Northern China	EastAsia
9828	A 019	A 019	a1				China Heilongjiang	Northern China	EastAsia
9830	A 011	A 011	a1				China Heilongjiang	Northern China	EastAsia
9831	B 001	B 001	b1				China Heilongjiang	Northern China	EastAsia
9832	B 021	B 001	b1				China Heilongjiang	Northern China	EastAsia
9835	A 011	A 011	a1				China Heilongjiang	Northern China	EastAsia
9836	A 039	A 039	a2				China Heilongjiang	Northern China	EastAsia
9837	B 001	B 001	b1				China Heilongjiang	Northern China	EastAsia
9838	A 142	A 011	a1				China Heilongjiang	Northern China	EastAsia
9839	C 005	C 005	c1				China Heilongjiang	Northern China	EastAsia
9840	A 022	A 022	a1				China Heilongjiang	Northern China	EastAsia
9841	B 001	B 001	b1				China Heilongjiang	Northern China	EastAsia
9842	A 039	A 039	a2				China Heilongjiang	Northern China	EastAsia
9843	A 019	A 019	a1				China Heilongjiang	Northern China	EastAsia
9844	B 001	B 001	b1				China Heilongjiang	Northern China	EastAsia
9845	B 001	B 001	b1				China Heilongjiang	Northern China	EastAsia
9846	B 001	B 001	b1				China Heilongjiang	Northern China	EastAsia
9847	B 001	B 001	b1				China Heilongjiang	Northern China	EastAsia
9848	C 001	C 001	c1				China Heilongjiang	Northern China	EastAsia
9850	A 020	A 020	a1				China Heilongjiang	Northern China	EastAsia
9851	B 021	B 001	b1				China Heilongjiang	Northern China	EastAsia
9853	A 142	A 011	a1				China Heilongjiang	Northern China	EastAsia
9854	A 011	A 011	a1				China Heilongjiang	Northern China	EastAsia
9855	A 018	A 018	a1				China Heilongjiang	Northern China	EastAsia
9856	A 011	A 011	a1				China Heilongjiang	Northern China	EastAsia
9857	A 019	A 019	a1				China Heilongjiang	Northern China	EastAsia
9858	A 018	A 018	a1				China Heilongjiang	Northern China	EastAsia
9859	A 022	A 022	a1				China Heilongjiang	Northern China	EastAsia
9860	A 011	A 011	a1				China Heilongjiang	Northern China	EastAsia
9861	A 011	A 011	a1				China Heilongjiang	Northern China	EastAsia
9862	A 011	A 011	a1				China Heilongjiang	Northern China	EastAsia
9863	B 001	B 001	b1				China Heilongjiang	Northern China	EastAsia
9864	B 006	B 006	b1				China Heilongjiang	Northern China	EastAsia
9865	A 039	A 039	a2				China Heilongjiang	Northern China	EastAsia
9867	A 019	A 019	a1				China Heilongjiang	Northern China	EastAsia
9869	A 011	A 011	a1				China Heilongjiang	Northern China	EastAsia
9870	A 011	A 011	a1				China Heilongjiang	Northern China	EastAsia
9871	A 018	A 018	a1				China Heilongjiang	Northern China	EastAsia
9873	A 016	A 016	a1				China Heilongjiang	Northern China	EastAsia
9874	B 001	B 001	b1				China Heilongjiang	Northern China	EastAsia
9875	A 017	A 017	a1				China Heilongjiang	Northern China	EastAsia
9876	A 019	A 019	a1				China Heilongjiang	Northern China	EastAsia
9877	C 001	C 001	c1				China Heilongjiang	Northern China	EastAsia
9878	A 019	A 019	a1				China Heilongjiang	Northern China	EastAsia
9879	A 019	A 019	a1				China Heilongjiang	Northern China	EastAsia
9880	B 006	B 006	b1				China Heilongjiang	Northern China	EastAsia
9881	C 002	C 001	c1				China Heilongjiang	Northern China	EastAsia
9882	A 019	A 019	a1				China Heilongjiang	Northern China	EastAsia
9995	A 098	A 098	a2				China Hunan	ASY	EastAsia
9996	A 073	A 073	a2				China Hunan	ASY	EastAsia
9997	A 011	A 011	a1				China Hunan	ASY	EastAsia
9998	A 098	A 098	a2				China Hunan	ASY	EastAsia
9999	C 002	C 001	c1				China Hunan	ASY	EastAsia
10000	A 098	A 098	a2				China Hunan	ASY	EastAsia
10001	B 001	B 001	b1				China Hunan	ASY	EastAsia
10002	A 103	A 103	a2				China Hunan	ASY	EastAsia
10003	A 044	A 044	a1				China Hunan	ASY	EastAsia
10004	A 098	A 098	a2				China Hunan	ASY	EastAsia
10005	B 001	B 001	b1				China Hunan	ASY	EastAsia
10006	A 094	A 094	a1				China Hunan	ASY	EastAsia
10007	A 011	A 011	a1				China Hunan	ASY	EastAsia
10009	A 098	A 098	a2				China Hunan	ASY	EastAsia
10010	A 098	A 098	a2				China Hunan	ASY	EastAsia
10016	B 001	B 001	b1				China Hunan	ASY	EastAsia
10017	C 012	C 012	c1				China Hunan	ASY	EastAsia
10018	A 016	A 016	a1				China Hunan	ASY	EastAsia
10019	A 114	A 114	a2				China Hunan	ASY	EastAsia
10020	B 001	B 001	b1				China Hunan	ASY	EastAsia
10021	A 098	A 098	a2				China Hunan	ASY	EastAsia
10022	A 084	A 084	a3				China Hunan	ASY	EastAsia
10023	A 011	A 011	a1				China Hunan	ASY	EastAsia
10024	A 098	A 098	a2				China Hunan	ASY	EastAsia
10025	B 001	B 001	b1				China Hunan	ASY	EastAsia
10026	A 011	A 011	a1				China Hunan	ASY	EastAsia
10027	A 003	A 003	a1				China Hunan	ASY	EastAsia
10028	A 099	A 099	a1				China Hunan	ASY	EastAsia
10033	B 001	B 001	b1				China Hunan	ASY	EastAsia
10034	B 001	B 001	b1				China Hunan	ASY	EastAsia
10035	A 073	A 073	a2				China Hunan	ASY	EastAsia
10036	C 002	C 001	c1				China Hunan	ASY	EastAsia
10037	A 044	A 044	a1				China Hunan	ASY	EastAsia
10038	A 098	A 098	a2				China Hunan	ASY	EastAsia
10039	B 001	B 001	b1				China Hunan	ASY	EastAsia
10040	B 001	B 001	b1				China Hunan	ASY	EastAsia
10041	A 103	A 103	a2				China Hunan	ASY	EastAsia
10042	B 001	B 001	b1				China Hunan	ASY	EastAsia
10043	A 098	A 098	a2				China Hunan	ASY	EastAsia
10044	C 002	C 001	c1				China Hunan	ASY	EastAsia
10045	A 098	A 098	a2				China Hunan	ASY	EastAsia
10046	A 098	A 098	a2				China Hunan	ASY	EastAsia
10047	A 098	A 098	a2				China Hunan	ASY	EastAsia
10048	A 044	A 044	a1				China Hunan	ASY	EastAsia
10049	A 098	A 098	a2				China Hunan	ASY	EastAsia
10050	A 098	A 098	a2				China Hunan	ASY	EastAsia
10051	C 003	C 003	c2				China Hunan	ASY	EastAsia
10052	B 001	B 001	b1				China Hunan	ASY	EastAsia
10053	B 001	B 001	b1				China Hunan	ASY	EastAsia
10056	A 044	A 044	a1				China Hunan	ASY	EastAsia
HN01	A 098	A 098	a2				China Hunan	ASY	EastAsia
HN02	B 001	B 001	b1				China Hunan	ASY	EastAsia
HN03	A 099	A 099	a1				China Hunan	ASY	EastAsia
HN04	A 022	A 022	a1				China Hunan	ASY	EastAsia
5864	A 003	A 003	a1				China Jiangxi	ASY	EastAsia
5870	A 101	A 101	a2				China Jiangxi	ASY	EastAsia
5876	A 044	A 044	a1				China Jiangxi	ASY	EastAsia
5898	B 001	B 001	b1				China Jiangxi	ASY	EastAsia
5899	A 008	A 008	a5				China Jiangxi	ASY	EastAsia
5900	A 113	A 113	a2				China Jiangxi	ASY	EastAsia
5902	A 073	A 073	a2				China Jiangxi	ASY	EastAsia
5903	A 011	A 011	a1				China Jiangxi	ASY	EastAsia
5904	B 001	B 001	b1				China Jiangxi	ASY	EastAsia
5906	A 073	A 073	a2				China Jiangxi	ASY	EastAsia
5907	A 073	A 073	a2				China Jiangxi	ASY	EastAsia
5909	A 096	A 096	a2				China Jiangxi	ASY	EastAsia
5910	A 140	A 130	a5				China Jiangxi	ASY	EastAsia
5911	C 002	C 001	c1				China Jiangxi	ASY	EastAsia
5912	A 049	A 049	a1				China Jiangxi	ASY	EastAsia
5913	B 022	B 022	b2				China Jiangxi	ASY	EastAsia
5914	B 030	B 030	b2				China Jiangxi	ASY	EastAsia
5915	A 073	A 073	a2				China Jiangxi	ASY	EastAsia
5917	A 073	A 073	a2				China Jiangxi	ASY	EastAsia
5918	A 089	A 089	a1				China Jiangxi	ASY	EastAsia
5919	A 145	A 145	a2				China Jiangxi	ASY	EastAsia
5920	B 028	B 028	b1				China Jiangxi	ASY	EastAsia
5921	B 001	B 001	b1				China Jiangxi	ASY	EastAsia
5922	A 022	A 022	a1				China Jiangxi	ASY	EastAsia
5923	A 029	A 029	a2				China Jiangxi	ASY	EastAsia
5925	A 011	A 011	a1				China Jiangxi	ASY	EastAsia
5926	A 140	A 130	a5				China Jiangxi	ASY	EastAsia
5927	A 003	A 003	a1				China Jiangxi	ASY	EastAsia
5928	B 030	B 030	b2				China Jiangxi	ASY	EastAsia
5929	A 039	A 039	a2				China Jiangxi	ASY	EastAsia
5930	A 044	A 044	a1				China Jiangxi	ASY	EastAsia
5931	B 001	B 001	b1				China Jiangxi	ASY	EastAsia
5932	A 073	A 073	a2				China Jiangxi	ASY	EastAsia
5933	B 001	B 001	b1				China Jiangxi	ASY	EastAsia
5934	A 011	A 011	a1				China Jiangxi	ASY	EastAsia
5935	A 038	A 038	a2				China Jiangxi	ASY	EastAsia
5936	A 029	A 029	a2				China Jiangxi	ASY	EastAsia
5937	A 073	A 073	a2				China Jiangxi	ASY	EastAsia
5938	B 005	B 005	b2				China Jiangxi	ASY	EastAsia
5939	A 038	A 038	a2				China Jiangxi	ASY	EastAsia
5940	A 073	A 073	a2				China Jiangxi	ASY	EastAsia
5941	B 001	B 001	b1				China Jiangxi	ASY	EastAsia
5942	A 016	A 016	a1				China Jiangxi	ASY	EastAsia
5943	B 001	B 001	b1				China Jiangxi	ASY	EastAsia
5944	A 011	A 011	a1				China Jiangxi	ASY	EastAsia
5945	B 001	B 001	b1				China Jiangxi	ASY	EastAsia
5805	B 013	B 013	b1				China Liaoning	Northern China	EastAsia
5806	A 011	A 011	a1				China Liaoning	Northern China	EastAsia
5807	A 019	A 019	a1				China Liaoning	Northern China	EastAsia
5808	A 012	A 012	a1				China Liaoning	Northern China	EastAsia
5809	B 003	B 001	b1				China Liaoning	Northern China	EastAsia
5810	B 001	B 001	b1				China Liaoning	Northern China	EastAsia
6000	A 055	A 055	a2				China Qinghai	Northern China	EastAsia
10158	A 055	A 055	a2				China Qinghai	Northern China	EastAsia
10160	C 003	C 003	c2				China Qinghai	Northern China	EastAsia
10162	A 103	A 103	a2				China Qinghai	Northern China	EastAsia
10163	C 003	C 003	c2				China Qinghai	Northern China	EastAsia
10164	B 003	B 001	b1				China Qinghai	Northern China	EastAsia
10167	A 055	A 055	a2				China Qinghai	Northern China	EastAsia
10168	A 055	A 055	a2				China Qinghai	Northern China	EastAsia
5787	C 005	C 005	c1				China Shanxi	Northern China	EastAsia
5792	A 018	A 018	a1				China Shanxi	Northern China	EastAsia
5793	B 001	B 001	b1				China Shanxi	Northern China	EastAsia
5794	C 003	C 003	c2				China Shanxi	Northern China	EastAsia
5795	B 001	B 001	b1				China Shanxi	Northern China	EastAsia
5796	C 007	C 007	c1				China Shanxi	Northern China	EastAsia
5797	B 001	B 001	b1				China Shanxi	Northern China	EastAsia
5798	A 011	A 011	a1				China Shanxi	Northern China	EastAsia
5799	A 017	A 017	a1				China Shanxi	Northern China	EastAsia
5800	C 001	C 001	c1				China Shanxi	Northern China	EastAsia
5801	A 019	A 019	a1				China Shanxi	Northern China	EastAsia
5802	B 001	B 001	b1				China Shanxi	Northern China	EastAsia
5803	A 073	A 073	a2				China Shanxi	Northern China	EastAsia
5840	A 055	A 055	a2				China Shanxi	Northern China	EastAsia
5841	A 055	A 055	a2				China Shanxi	Northern China	EastAsia
5842	A 011	A 011	a1				China Shanxi	Northern China	EastAsia
5843	A 011	A 011	a1				China Shanxi	Northern China	EastAsia
5844	A 011	A 011	a1				China Shanxi	Northern China	EastAsia
5846	B 001	B 001	b1				China Shanxi	Northern China	EastAsia
5848	A 055	A 055	a2				China Shanxi	Northern China	EastAsia
5851	B 001	B 001	b1				China Shanxi	Northern China	EastAsia
5852	A 056	A 056	a1				China Shanxi	Northern China	EastAsia
5853	A 011	A 011	a1				China Shanxi	Northern China	EastAsia
5955	A 102	A 102	a1				China Shanxixian	Northern China	EastAsia
5956	B 006	B 006	b1				China Shanxixian	Northern China	EastAsia
5957	A 011	A 011	a1				China Shanxixian	Northern China	EastAsia
5958	A 055	A 055	a2				China Shanxixian	Northern China	EastAsia
5959	A 065	A 065	a4				China Shanxixian	Northern China	EastAsia
5960	C 002	C 001	c1				China Shanxixian	Northern China	EastAsia
9905	B 006	B 006	b1				China Shanxixian	Northern China	EastAsia
9906	C 001	C 001	c1				China Shanxixian	Northern China	EastAsia
9907	A 011	A 011	a1				China Shanxixian	Northern China	EastAsia
9908	B 006	B 006	b1				China Shanxixian	Northern China	EastAsia
9909	A 011	A 011	a1				China Shanxixian	Northern China	EastAsia
9910	B 001	B 001	b1				China Shanxixian	Northern China	EastAsia
9911	B 006	B 006	b1				China Shanxixian	Northern China	EastAsia
9912	B 001	B 001	b1				China Shanxixian	Northern China	EastAsia
9913	B 001	B 001	b1				China Shanxixian	Northern China	EastAsia
9914	A 017	A 017	a1				China Shanxixian	Northern China	EastAsia
9915	A 017	A 017	a1				China Shanxixian	Northern China	EastAsia
9916	A 017	A 017	a1				China Shanxixian	Northern China	EastAsia
9917	A 011	A 011	a1				China Shanxixian	Northern China	EastAsia
9918	A 148	A 148	a1				China Shanxixian	Northern China	EastAsia
9919	A 055	A 055	a2				China Shanxixian	Northern China	EastAsia
9920	B 001	B 001	b1				China Shanxixian	Northern China	EastAsia
9921	A 147	A 147	a2				China Shanxixian	Northern China	EastAsia
9922	A 017	A 017	a1				China Shanxixian	Northern China	EastAsia
9923	A 017	A 017	a1				China Shanxixian	Northern China	EastAsia
9924	A 017	A 017	a1				China Shanxixian	Northern China	EastAsia
9925	B 001	B 001	b1				China Shanxixian	Northern China	EastAsia
9926	A 017	A 017	a1				China Shanxixian	Northern China	EastAsia
9927	A 019	A 019	a1				China Shanxixian	Northern China	EastAsia
9928	C 012	C 012	c1				China Shanxixian	Northern China	EastAsia
9929	A 016	A 016	a1				China Shanxixian	Northern China	EastAsia
9930	B 001	B 001	b1				China Shanxixian	Northern China	EastAsia
9931	B 006	B 006	b1				China Shanxixian	Northern China	EastAsia
9932	A 017	A 017	a1				China Shanxixian	Northern China	EastAsia
9933	A 011	A 011	a1				China Shanxixian	Northern China	EastAsia
9934	C 001	C 001	c1				China Shanxixian	Northern China	EastAsia
9935	C 012	C 012	c1				China Shanxixian	Northern China	EastAsia
9936	B 001	B 001	b1				China Shanxixian	Northern China	EastAsia
9937	A 019	A 019	a1				China Shanxixian	Northern China	EastAsia
9938	A 011	A 011	a1				China Shanxixian	Northern China	EastAsia
9939	B 001	B 001	b1				China Shanxixian	Northern China	EastAsia
9940	A 109	A 019	a1				China Shanxixian	Northern China	EastAsia
9941	A 017	A 017	a1				China Shanxixian	Northern China	EastAsia
9942	A 017	A 017	a1				China Shanxixian	Northern China	EastAsia
9943	A 011	A 011	a1				China Shanxixian	Northern China	EastAsia
9944	A 019	A 019	a1				China Shanxixian	Northern China	EastAsia
9945	A 017	A 017	a1				China Shanxixian	Northern China	EastAsia
9946	A 095	A 095	a2				China Shanxixian	Northern China	EastAsia
9947	A 020	A 020	a1				China Shanxixian	Northern China	EastAsia
9949	A 017	A 017	a1				China Shanxixian	Northern China	EastAsia
9950	A 016	A 016	a1				China Shanxixian	Northern China	EastAsia
9951	A 017	A 017	a1				China Shanxixian	Northern China	EastAsia
9953	A 011	A 011	a1				China Shanxixian	Northern China	EastAsia
9954	A 098	A 098	a2				China Shanxixian	Northern China	EastAsia
9955	A 019	A 019	a1				China Shanxixian	Northern China	EastAsia
9956	A 018	A 018	a1				China Shanxixian	Northern China	EastAsia
9957	C 001	C 001	c1				China Shanxixian	Northern China	EastAsia
9958	C 002	C 001	c1				China Shanxixian	Northern China	EastAsia
9959	A 017	A 017	a1				China Shanxixian	Northern China	EastAsia
9960	B 001	B 001	b1				China Shanxixian	Northern China	EastAsia
9961	A 017	A 017	a1				China Shanxixian	Northern China	EastAsia
9962	A 017	A 017	a1				China Shanxixian	Northern China	EastAsia
9963	A 017	A 017	a1				China Shanxixian	Northern China	EastAsia
9965	A 019	A 019	a1				China Shanxixian	Northern China	EastAsia
9966	B 001	B 001	b1				China Shanxixian	Northern China	EastAsia
9967	A 017	A 017	a1				China Shanxixian	Northern China	EastAsia
9968	A 017	A 017	a1				China Shanxixian	Northern China	EastAsia
9969	B 001	B 001	b1				China Shanxixian	Northern China	EastAsia
9970	B 001	B 001	b1				China Shanxixian	Northern China	EastAsia
9971	A 017	A 017	a1				China Shanxixian	Northern China	EastAsia
9972	A 019	A 019	a1				China Shanxixian	Northern China	EastAsia
9973	A 017	A 017	a1				China Shanxixian	Northern China	EastAsia
9974	A 019	A 019	a1				China Shanxixian	Northern China	EastAsia
9975	B 006	B 006	b1				China Shanxixian	Northern China	EastAsia
9976	A 017	A 017	a1				China Shanxixian	Northern China	EastAsia
9977	A 011	A 011	a1				China Shanxixian	Northern China	EastAsia
9978	A 017	A 017	a1				China Shanxixian	Northern China	EastAsia
9979	A 139	A 022	a1				China Shanxixian	Northern China	EastAsia
9980	A 019	A 019	a1				China Shanxixian	Northern China	EastAsia
9981	A 017	A 017	a1				China Shanxixian	Northern China	EastAsia
9982	A 019	A 019	a1				China Shanxixian	Northern China	EastAsia
9983	A 019	A 019	a1				China Shanxixian	Northern China	EastAsia
9984	B 006	B 006	b1				China Shanxixian	Northern China	EastAsia
9985	C 003	C 003	c2				China Shanxixian	Northern China	EastAsia
9986	C 002	C 001	c1				China Shanxixian	Northern China	EastAsia
9987	A 011	A 011	a1				China Shanxixian	Northern China	EastAsia
9988	B 001	B 001	b1				China Shanxixian	Northern China	EastAsia
9989	A 017	A 017	a1				China Shanxixian	Northern China	EastAsia
9990	B 006	B 006	b1				China Shanxixian	Northern China	EastAsia
9991	A 019	A 019	a1				China Shanxixian	Northern China	EastAsia
9992	C 012	C 012	c1				China Shanxixian	Northern China	EastAsia
5703	A 059	A 059	a2				China Sichuan	Northern China	EastAsia
5704	A 060	A 060	a2				China Sichuan	Northern China	EastAsia
5705	A 059	A 059	a2				China Sichuan	Northern China	EastAsia
5706	A 044	A 044	a1				China Sichuan	Northern China	EastAsia
5707	A 051	A 051	a1				China Sichuan	Northern China	EastAsia
5708	A 011	A 011	a1				China Sichuan	Northern China	EastAsia
5709	A 029	A 029	a2				China Sichuan	Northern China	EastAsia
5710	A 029	A 029	a2				China Sichuan	Northern China	EastAsia
5711	A 059	A 059	a2				China Sichuan	Northern China	EastAsia
5712	A 059	A 059	a2				China Sichuan	Northern China	EastAsia
5713	A 011	A 011	a1				China Sichuan	Northern China	EastAsia
5714	C 002	C 001	c1				China Sichuan	Northern China	EastAsia
5715	A 011	A 011	a1				China Sichuan	Northern China	EastAsia
5716	A 051	A 051	a1				China Sichuan	Northern China	EastAsia
5717	A 051	A 051	a1				China Sichuan	Northern China	EastAsia
5718	A 011	A 011	a1				China Sichuan	Northern China	EastAsia
5719	A 011	A 011	a1				China Sichuan	Northern China	EastAsia
5720	A 058	A 058	a5				China Sichuan	Northern China	EastAsia
5721	A 044	A 044	a1				China Sichuan	Northern China	EastAsia
5722	A 051	A 051	a1				China Sichuan	Northern China	EastAsia
5723	A 051	A 051	a1				China Sichuan	Northern China	EastAsia
5724	A 059	A 059	a2				China Sichuan	Northern China	EastAsia
5725	A 011	A 011	a1				China Sichuan	Northern China	EastAsia
5726	A 029	A 029	a2				China Sichuan	Northern China	EastAsia
5727	A 003	A 003	a1				China Sichuan	Northern China	EastAsia
5728	A 011	A 011	a1				China Sichuan	Northern China	EastAsia
5729	A 011	A 011	a1				China Sichuan	Northern China	EastAsia
5730	A 051	A 051	a1				China Sichuan	Northern China	EastAsia
5731	A 044	A 044	a1				China Sichuan	Northern China	EastAsia
5732	A 051	A 051	a1				China Sichuan	Northern China	EastAsia
5733	A 003	A 003	a1				China Sichuan	Northern China	EastAsia
5734	A 011	A 011	a1				China Sichuan	Northern China	EastAsia
5735	A 051	A 051	a1				China Sichuan	Northern China	EastAsia
5736	A 051	A 051	a1				China Sichuan	Northern China	EastAsia
5737	A 051	A 051	a1				China Sichuan	Northern China	EastAsia
5738	A 051	A 051	a1				China Sichuan	Northern China	EastAsia
5739	A 051	A 051	a1				China Sichuan	Northern China	EastAsia
5740	A 011	A 011	a1				China Sichuan	Northern China	EastAsia
5741	A 044	A 044	a1				China Sichuan	Northern China	EastAsia
5742	A 011	A 011	a1				China Sichuan	Northern China	EastAsia
5743	A 051	A 051	a1				China Sichuan	Northern China	EastAsia
5744	A 051	A 051	a1				China Sichuan	Northern China	EastAsia
5745	A 011	A 011	a1				China Sichuan	Northern China	EastAsia
5746	A 011	A 011	a1				China Sichuan	Northern China	EastAsia
5747	A 051	A 051	a1				China Sichuan	Northern China	EastAsia
5748	A 019	A 019	a1				China Sichuan	Northern China	EastAsia
5749	A 019	A 019	a1				China Sichuan	Northern China	EastAsia
5804	A 019	A 019	a1				China Sichuan	Northern China	EastAsia
m413	B 001	B 001	b1				China Xizang	Northern China	EastAsia		Lhasa Apso
m705	A 065	A 065	a4				China Xizang	Northern China	EastAsia		Shih tzu
Oshitz1	A 065	A 065	a4				China Xizang	Northern China	EastAsia		Shih tzu
Oshitz2	B 016	B 016	b1				China Xizang	Northern China	EastAsia		Shih tzu
5756	A 054	A 054	a1				China Xizang	Northern China	EastAsia		Tibetan indigenous dog
5823	A 052	A 052	NA				China Xizang	Northern China	EastAsia		Tibetan indigenous dog
5825	A 052	A 052	NA				China Xizang	Northern China	EastAsia		Tibetan indigenous dog
5827	A 053	A 053	a2				China Xizang	Northern China	EastAsia		Tibetan indigenous dog
5828	A 053	A 053	a2				China Xizang	Northern China	EastAsia		Tibetan indigenous dog
m22	A 044	A 044	a1				China Xizang	Northern China	EastAsia		Tibetan mastiff
m23	A 045	A 045	a2				China Xizang	Northern China	EastAsia		Tibetan mastiff
m24	A 045	A 045	a2				China Xizang	Northern China	EastAsia		Tibetan mastiff
m25	A 044	A 044	a1				China Xizang	Northern China	EastAsia		Tibetan mastiff
m545	A 044	A 044	a1				China Xizang	Northern China	EastAsia		Tibetan mastiff
H135	B 001	B 001	b1				China Xizang	Northern China	EastAsia		Tibetan spaniel
H69	B 001	B 001	b1				China Xizang	Northern China	EastAsia		Tibetan spaniel
m32	B 001	B 001	b1				China Xizang	Northern China	EastAsia		Tibetan spaniel
H76	A 005	A 005	a1				China Xizang	Northern China	EastAsia		Tibetan terrier
m26	A 005	A 005	a1				China Xizang	Northern China	EastAsia		Tibetan terrier
m28	A 005	A 005	a1				China Xizang	Northern China	EastAsia		Tibetan terrier
m29	A 005	A 005	a1				China Xizang	Northern China	EastAsia		Tibetan terrier
m30	A 022	A 022	a1				China Xizang	Northern China	EastAsia		Tibetan terrier
m31	A 005	A 005	a1				China Xizang	Northern China	EastAsia		Tibetan terrier
5754	A 011	A 011	a1				China Xizang	Northern China	EastAsia
5755	A 011	A 011	a1				China Xizang	Northern China	EastAsia
5757	A 018	A 018	a1				China Xizang	Northern China	EastAsia
5690	A 017	A 017	a1				China Yunnan	ASY	EastAsia
5946	A 018	A 018	a1				China Yunnan	ASY	EastAsia
5947	A 092	A 092	a6				China Yunnan	ASY	EastAsia
5948	A 092	A 092	a6				China Yunnan	ASY	EastAsia
5950	A 085	A 085	a3				China Yunnan	ASY	EastAsia
5952	A 085	A 085	a3				China Yunnan	ASY	EastAsia
5953	A 017	A 017	a1				China Yunnan	ASY	EastAsia
10151	A 017	A 017	a1				China Yunnan	ASY	EastAsia
10152	A 039	A 039	a2				China Yunnan	ASY	EastAsia
10159	C 003	C 003	c2				China Yunnan	ASY	EastAsia
10165	A 117	A 117	a6				China Yunnan	ASY	EastAsia
10169	A 137	A 137	a2				China Yunnan	ASY	EastAsia
10170	A 017	A 017	a1				China Yunnan	ASY	EastAsia
10171	A 073	A 073	a2				China Yunnan	ASY	EastAsia
10172	B 024	B 024	b2				China Yunnan	ASY	EastAsia
10173	A 017	A 017	a1				China Yunnan	ASY	EastAsia
10174	A 017	A 017	a1				China Yunnan	ASY	EastAsia
10175	B 029	B 029	b2				China Yunnan	ASY	EastAsia
10177	A 017	A 017	a1				China Yunnan	ASY	EastAsia
10180	A 137	A 137	a2				China Yunnan	ASY	EastAsia
10181	A 017	A 017	a1				China Yunnan	ASY	EastAsia
10182	A 011	A 011	a1				China Yunnan	ASY	EastAsia
10183	A 019	A 019	a1				China Yunnan	ASY	EastAsia
10185	A 016	A 016	a1				China Yunnan	ASY	EastAsia
10187	A 073	A 073	a2				China Yunnan	ASY	EastAsia
10188	A 017	A 017	a1				China Yunnan	ASY	EastAsia
10189	A 009	A 009	NA				China Yunnan	ASY	EastAsia
10191	A 017	A 017	a1				China Yunnan	ASY	EastAsia
10192	A 018	A 018	a1				China Yunnan	ASY	EastAsia
10194	A 090	A 090	a2				China Yunnan	ASY	EastAsia
10195	B 001	B 001	b1				China Yunnan	ASY	EastAsia
10196	A 011	A 011	a1				China Yunnan	ASY	EastAsia
10197	A 009	A 009	a2				China Yunnan	ASY	EastAsia
10198	A 017	A 017	a1				China Yunnan	ASY	EastAsia
10199	A 019	A 019	a1				China Yunnan	ASY	EastAsia
10200	A 017	A 017	a1				China Yunnan	ASY	EastAsia
10201	A 017	A 017	a1				China Yunnan	ASY	EastAsia
10202	A 029	A 029	a2				China Yunnan	ASY	EastAsia
10203	A 011	A 011	a1				China Yunnan	ASY	EastAsia
10204	A 106	A 106	a3				China Yunnan	ASY	EastAsia
10205	A 018	A 018	a1				China Yunnan	ASY	EastAsia
10206	A 017	A 017	a1				China Yunnan	ASY	EastAsia
10207	A 017	A 017	a1				China Yunnan	ASY	EastAsia
10208	A 017	A 017	a1				China Yunnan	ASY	EastAsia
10209	A 017	A 017	a1				China Yunnan	ASY	EastAsia
10211	A 115	A 115	a3				China Yunnan	ASY	EastAsia
10212	A 017	A 017	a1				China Yunnan	ASY	EastAsia
10213	A 017	A 017	a1				China Yunnan	ASY	EastAsia
10214	A 017	A 017	a1				China Yunnan	ASY	EastAsia
10216	C 010	C 010	c1				China Yunnan	ASY	EastAsia
10218	A 018	A 018	a1				China Yunnan	ASY	EastAsia
10219	A 017	A 017	a1				China Yunnan	ASY	EastAsia
10220	A 017	A 017	a1				China Yunnan	ASY	EastAsia
10221	A 017	A 017	a1				China Yunnan	ASY	EastAsia
10222	A 016	A 016	a1				China Yunnan	ASY	EastAsia
10223	A 073	A 073	a2				China Yunnan	ASY	EastAsia
10242	A 003	A 003	a1				China Yunnan	ASY	EastAsia
10243	B 029	B 029	b2				China Yunnan	ASY	EastAsia
10253	A 116	A 116	a5				China Yunnan	ASY	EastAsia
10254	A 008	A 008	a5				China Yunnan	ASY	EastAsia
10255	A 138	A 138	a5				China Yunnan	ASY	EastAsia
10256	C 002	C 001	c1				China Yunnan	ASY	EastAsia
10257	A 144	A 144	a2				China Yunnan	ASY	EastAsia
10258	A 116	A 116	a5				China Yunnan	ASY	EastAsia
10259	A 038	A 038	a2				China Yunnan	ASY	EastAsia
10260	A 073	A 073	a2				China Yunnan	ASY	EastAsia
10261	A 073	A 073	a2				China Yunnan	ASY	EastAsia
10262	A 011	A 011	a1				China Yunnan	ASY	EastAsia
10263	A 008	A 008	a5				China Yunnan	ASY	EastAsia
10264	A 011	A 011	a1				China Yunnan	ASY	EastAsia
10265	A 130	A 130	a5				China Yunnan	ASY	EastAsia
10266	A 085	A 085	a3				China Yunnan	ASY	EastAsia
10267	A 017	A 017	a1				China Yunnan	ASY	EastAsia
10268	A 144	A 144	a2				China Yunnan	ASY	EastAsia
aa	A 138	A 138	a5				China Yunnan	ASY	EastAsia
P26	A 032	A 032	a1				Congo	S Africa	Africa		Basenji
Odal	A 018	A 018	a1				Croatia	South Europe	Europe		Dalmatian
m35	B 002	B 001	b1				Dubai	Arabia	Southwest Asia	Sighthound	Saluki
m603	B 001	B 001	b1				France	N Cont Europe	Europe		Basset
L8	A 011	A 011	a1				France	N Cont Europe	Europe		Basset griffon
L53	A 018	A 018	a1				France	N Cont Europe	Europe		Beauceron
m405	C 002	C 001	c1				France	N Cont Europe	Europe		Beauceron
m470	A 018	A 018	a1				France	N Cont Europe	Europe		Briard
m471	C 001	C 001	c1				France	N Cont Europe	Europe		Briard
m442	A 018	A 018	a1				France	N Cont Europe	Europe		French bulldog
Ogrpyr	A 024	A 024	a1				France	South Europe	Europe		Great pyrenese
m441	B 001	B 001	b1				France	N Cont Europe	Europe		Löwchen
H3	A 011	A 011	a1				France	South Europe	Europe		Papillon
AY656739	B 001	B 001	b1				France	South Europe	Europe		Poodle
D6	B 001	B 001	b1				France	South Europe	Europe		Poodle
m436	A 018	A 018	a1				France	South Europe	Europe		Poodle
m536	B 001	B 001	b1				France	South Europe	Europe		Poodle
m561	A 011	A 011	a1				France	South Europe	Europe		Poodle
Opoo	A 018	A 018	a1				France	South Europe	Europe		Poodle
Y85	A 018	A 018	a1				France	South Europe	Europe		Poodle
m435	B 003	B 001	b1				France	South Europe	Europe		Poodle, miniature
H74	A 024	A 024	a1				France	South Europe	Europe		Pyrenean
R48	A 024	A 024	a1				France	South Europe	Europe		Pyrenean
R74	A 036	A 036	a1				France	South Europe	Europe		Pyrenean
m422	A 024	A 024	a1				France	South Europe	Europe		Pyrenean mountain dog
R69	A 018	A 018	a1				France	South Europe	Europe		Pyrenean Sheep dog
m412	A 018	A 018	a1				France	South Europe	Europe		Pyrenean Sheep dog
m84	A 027	A 027	a1				Gambia	S Africa	Africa
m85	A 048	A 003	a1				Gambia	S Africa	Africa
m86	B 001	B 001	b1				Gambia	S Africa	Africa
m88	A 027	A 027	a1				Gambia	S Africa	Africa
R40	B 012	B 012	b1				Germany	N Cont Europe	Europe		Affenpinscher
H47	A 022	A 022	a1				Germany	N Cont Europe	Europe		Boxer
m555	C 003	C 003	c2				Germany	N Cont Europe	Europe		Boxer
m551	B 006	B 006	b1				Germany	N Cont Europe	Europe		Dachshound
NY10	B 006	B 006	b1				Germany	N Cont Europe	Europe		Dachshound
NY87	A 020	A 020	a1				Germany	N Cont Europe	Europe		Dachshound
NY88	B 001	B 001	b1				Germany	N Cont Europe	Europe		Dachshound
NY89	A 020	A 020	a1				Germany	N Cont Europe	Europe		Dachshound
Tdach	B 001	B 001	b1				Germany	N Cont Europe	Europe		Dachshound
H33	A 020	A 020	a1				Germany	N Cont Europe	Europe		Dachshound, wirehaired
H66	A 020	A 020	a1				Germany	N Cont Europe	Europe		Dachshound, wirehaired
H81	B 006	B 006	b1				Germany	N Cont Europe	Europe		Dachshound, wirehaired
NY82	B 001	B 001	b1				Germany	N Cont Europe	Europe		Dobberman pinscher
Odob	B 001	B 001	b1				Germany	N Cont Europe	Europe		Dobberman pinscher
Tdob	B 001	B 001	b1				Germany	N Cont Europe	Europe		Dobberman pinscher
R41	A 011	A 011	a1				Germany	N Cont Europe	Europe		Drever
R42	A 011	A 011	a1				Germany	N Cont Europe	Europe		Drever
D1	C 015	C 001	c1				Germany	N Cont Europe	Europe		German shepherd
H9	A 019	A 019	a1				Germany	N Cont Europe	Europe		German shepherd
H95	C 001	C 001	c1				Germany	N Cont Europe	Europe		German shepherd
H96	A 019	A 019	a1				Germany	N Cont Europe	Europe		German shepherd
H97	A 019	A 019	a1				Germany	N Cont Europe	Europe		German shepherd
H98	C 001	C 001	c1				Germany	N Cont Europe	Europe		German shepherd
H99	A 017	A 017	a1				Germany	N Cont Europe	Europe		German shepherd
m542	A 017	A 017	a1				Germany	N Cont Europe	Europe		German shepherd
m544	A 011	A 011	a1				Germany	N Cont Europe	Europe		German shepherd
NY11	C 001	C 001	c1				Germany	N Cont Europe	Europe		German shepherd
NY68	A 019	A 019	a1				Germany	N Cont Europe	Europe		German shepherd
NY69	A 017	A 017	a1				Germany	N Cont Europe	Europe		German shepherd
NY71	A 019	A 019	a1				Germany	N Cont Europe	Europe		German shepherd
NY90	A 019	A 019	a1				Germany	N Cont Europe	Europe		German shepherd
R46	A 019	A 019	a1				Germany	N Cont Europe	Europe		German shepherd
R47	A 017	A 017	a1				Germany	N Cont Europe	Europe		German shepherd
R89	A 019	A 019	a1				Germany	N Cont Europe	Europe		German shepherd
Tger.a	A 019	A 019	a1				Germany	N Cont Europe	Europe		German shepherd
Tger.b	A 019	A 019	a1				Germany	N Cont Europe	Europe		German shepherd
m549	C 003	C 003	c2				Germany	N Cont Europe	Europe		Giant schnauzer
m552	B 006	B 006	b1				Germany	N Cont Europe	Europe		Giant schnauzer
m226	A 017	A 017	a1				Germany	N Cont Europe	Europe		Great Dane
AY656750	A 002	A 002	a1				Germany	N Cont Europe	Europe		Leonberger
H67	A 002	A 002	a1				Germany	N Cont Europe	Europe		Leonberger
H70	A 017	A 017	a1				Germany	N Cont Europe	Europe		Leonberger
m130	A 002	A 002	a1				Germany	N Cont Europe	Europe		Leonberger
m131	A 002	A 002	a1				Germany	N Cont Europe	Europe		Leonberger
m132	A 002	A 002	a1				Germany	N Cont Europe	Europe		Leonberger
m133	A 002	A 002	a1				Germany	N Cont Europe	Europe		Leonberger
D10	A 017	A 017	a1				Germany	N Cont Europe	Europe		Miniature Schnauzer
H28	C 003	C 003	c2				Germany	N Cont Europe	Europe		Riesenschnauzer
H35	C 003	C 003	c2				Germany	N Cont Europe	Europe		Riesenschnauzer
H12	A 011	A 011	a1				Germany	N Cont Europe	Europe		Rottweiler
H44	A 011	A 011	a1				Germany	N Cont Europe	Europe		Rottweiler
NY72	A 011	A 011	a1				Germany	N Cont Europe	Europe		Rottweiler
NY73	A 011	A 011	a1				Germany	N Cont Europe	Europe		Rottweiler
NY74	A 011	A 011	a1				Germany	N Cont Europe	Europe		Rottweiler
NY75	A 011	A 011	a1				Germany	N Cont Europe	Europe		Rottweiler
NY78	A 011	A 011	a1				Germany	N Cont Europe	Europe		Rottweiler
NY81	A 011	A 011	a1				Germany	N Cont Europe	Europe		Rottweiler
m558	A 011	A 011	a1				Germany	N Cont Europe	Europe		Schnauzer
AY656746	A 002	A 002	a1				Germany	N Cont Europe	Europe		Schnauzer, standard
AY656752	B 012	B 012	b1				Germany	N Cont Europe	Europe		Schnauzer, standard
L23	B 001	B 001	b1				Germany	N Cont Europe	Europe		Weimaraner
m420	A 002	A 002	a1				Germany/Switzerland	N Cont Europe	Europe		Landseer
m421	A 016	A 016	a1				Germany/Switzerland	N Cont Europe	Europe		Landseer
m326	A 001	A 001	a1			Crete	Greece	South Europe	Europe
m325	B 001	B 001	b1			Crete	Greece	South Europe	Europe
m499	C 003	C 003	c2				Greece	South Europe	Europe
m427	A 081	A 081	a1				Hungary	South Europe	Europe		Hungarian Vizsla
m426	A 018	A 018	a1				Hungary	South Europe	Europe		Hungarian Vizsla
z85	B 001	B 001	b1				Hungary	South Europe	Europe		Komondor
R78	B 003	B 001	b1				Hungary	South Europe	Europe		Kuvasz
z630	B 003	B 001	b1				Hungary	South Europe	Europe		Kuvasz
z655	C 003	C 003	c2				Hungary	South Europe	Europe	Sighthound	Magyar Agar
R86	A 011	A 011	a1				Hungary	South Europe	Europe		Mudi
z42	A 002	A 002	a1				Hungary	South Europe	Europe		Pudi
m467	A 011	A 011	a1				Hungary	South Europe	Europe		Puli
m468	A 040	A 040	NA				Hungary	South Europe	Europe		Puli
R85	A 040	A 040	NA				Hungary	South Europe	Europe		Puli
z89	A 018	A 018	a1				Hungary	South Europe	Europe		Puli
z696	B 036	B 036	b1				Hungary	South Europe	Europe		Pumi
P55	A 006	A 006	a1				India	Indian Subcontinent	Indian Subcontinent		Santal hound
P56	A 014	A 014	a1				India	Indian Subcontinent	Indian Subcontinent		Santal hound
P57	A 006	A 006	a1				India	Indian Subcontinent	Indian Subcontinent		Santal hound
m10	A 011	A 011	a1				India	Indian Subcontinent	Indian Subcontinent
m128	A 011	A 011	a1				India	Indian Subcontinent	Indian Subcontinent
m200	A 076	A 076	a1				India	Indian Subcontinent	Indian Subcontinent
m201	C 003	C 003	c2				India	Indian Subcontinent	Indian Subcontinent
m202	B 001	B 001	b1				India	Indian Subcontinent	Indian Subcontinent
m203	C 003	C 003	c2				India	Indian Subcontinent	Indian Subcontinent
m204	A 020	A 020	a1				India	Indian Subcontinent	Indian Subcontinent
m205	B 001	B 001	b1				India	Indian Subcontinent	Indian Subcontinent
m206	A 016	A 016	a1				India	Indian Subcontinent	Indian Subcontinent
m207	A 016	A 016	a1				India	Indian Subcontinent	Indian Subcontinent
m208	A 011	A 011	a1				India	Indian Subcontinent	Indian Subcontinent
m209	C 005	C 005	c1				India	Indian Subcontinent	Indian Subcontinent
m210	A 152	A 152	a1				India	Indian Subcontinent	Indian Subcontinent
m211	A 077	A 077	a1				India	Indian Subcontinent	Indian Subcontinent
m212	A 078	A 078	a1				India	Indian Subcontinent	Indian Subcontinent
m213	A 150	A 006	a1				India	Indian Subcontinent	Indian Subcontinent
m214	A 153	A 153	NA				India	Indian Subcontinent	Indian Subcontinent
m215	A 002	A 002	a1				India	Indian Subcontinent	Indian Subcontinent
m216	A 078	A 078	a1				India	Indian Subcontinent	Indian Subcontinent
m217	A 011	A 011	a1				India	Indian Subcontinent	Indian Subcontinent
m218	B 001	B 001	b1				India	Indian Subcontinent	Indian Subcontinent
m219	A 152	A 152	a1				India	Indian Subcontinent	Indian Subcontinent
m220	A 011	A 011	a1				India	Indian Subcontinent	Indian Subcontinent
m221	A 027	A 027	a1				India	Indian Subcontinent	Indian Subcontinent
m222	A 150	A 006	a1				India	Indian Subcontinent	Indian Subcontinent
m223	A 020	A 020	a1				India	Indian Subcontinent	Indian Subcontinent
m228	C 003	C 003	c2				India	Indian Subcontinent	Indian Subcontinent
m230	A 011	A 011	a1				India	Indian Subcontinent	Indian Subcontinent
m231	A 151	A 045	a2				India	Indian Subcontinent	Indian Subcontinent
m234	C 003	C 003	c2				India	Indian Subcontinent	Indian Subcontinent
m235	A 018	A 018	a1				India	Indian Subcontinent	Indian Subcontinent
m318	A 033	A 033	a1				India	Indian Subcontinent	Indian Subcontinent
m321	A 002	A 002	a1				India	Indian Subcontinent	Indian Subcontinent
m322	A 011	A 011	a1				India	Indian Subcontinent	Indian Subcontinent
m323	A 049	A 049	a1				India	Indian Subcontinent	Indian Subcontinent
m4	A 011	A 011	a1				India	Indian Subcontinent	Indian Subcontinent
m42	A 027	A 027	a1				India	Indian Subcontinent	Indian Subcontinent
m43	B 001	B 001	b1				India	Indian Subcontinent	Indian Subcontinent
m56	A 014	A 014	a1				India	Indian Subcontinent	Indian Subcontinent
m57	A 014	A 014	a1				India	Indian Subcontinent	Indian Subcontinent
m58	A 006	A 006	a1				India	Indian Subcontinent	Indian Subcontinent
m59	A 006	A 006	a1				India	Indian Subcontinent	Indian Subcontinent
m6	A 011	A 011	a1				India	Indian Subcontinent	Indian Subcontinent
m60	A 014	A 014	a1				India	Indian Subcontinent	Indian Subcontinent
m61	A 006	A 006	a1				India	Indian Subcontinent	Indian Subcontinent
m62	C 003	C 003	c2				India	Indian Subcontinent	Indian Subcontinent
m7	A 011	A 011	a1				India	Indian Subcontinent	Indian Subcontinent
m8	C 003	C 003	c2				India	Indian Subcontinent	Indian Subcontinent
z362	A 017	A 017	a1				India	Indian Subcontinent	Indian Subcontinent
z363	A 018	A 018	a1				India	Indian Subcontinent	Indian Subcontinent
z364	A 076	A 076	a1				India	Indian Subcontinent	Indian Subcontinent
z365	A 011	A 011	a1				India	Indian Subcontinent	Indian Subcontinent
z366	A 006	A 006	a1				India	Indian Subcontinent	Indian Subcontinent
z367	C 002	C 001	c1				India	Indian Subcontinent	Indian Subcontinent
z368	A 006	A 006	a1				India	Indian Subcontinent	Indian Subcontinent
z369	A 158	A 158	a1				India	Indian Subcontinent	Indian Subcontinent
Indo1	A 029	A 029	a2				Indonesia	Australasia	Australasia
Indo2	A 011	A 011	a1				Indonesia	Australasia	Australasia
m1	B 001	B 001	b1				Indonesia	Australasia	Australasia
m2	A 075	A 075	a2				Indonesia	Australasia	Australasia
m3	A 018	A 018	a1				Indonesia	Australasia	Australasia
Tind.a	A 075	A 075	a2				Indonesia	Australasia	Australasia
Tind.b	A 029	A 029	a2				Indonesia	Australasia	Australasia
z1542	A 167	A 020	a1	FC	Susangerd	Xuzestan	Iran	Persian Plateau	Southwest Asia		Guard dog
Con18	C 003	C 003	c2			Golestan	Iran	Persian Plateau	Southwest Asia		Gorgi
con23	A 011	A 011	a1			Golestan	Iran	Persian Plateau	Southwest Asia		Gorgi
con82	B 006	B 006	b1	FCbelt		Markazi	Iran	Persian Plateau	Southwest Asia		Gorgi
Con21	B 026	B 026	b2	FCbelt		Tehran	Iran	Persian Plateau	Southwest Asia		Gorgi
con94	B 026	B 026	b2		Zahedan	Balucestan	Iran	Persian Plateau	Southwest Asia		Guard dog
z203	A 019	A 019	a1	FC	Borazjan	Bushehr	Iran	Persian Plateau	Southwest Asia		Guard dog
con108	B 001	B 001	b1	FCbelt		Fars	Iran	Persian Plateau	Southwest Asia		Guard dog
con95	B 001	B 001	b1	FCbelt		Fars	Iran	Persian Plateau	Southwest Asia		Guard dog
z205	A 019	A 019	a1	FCbelt	Jahrom	Fars	Iran	Persian Plateau	Southwest Asia		Guard dog
con65	A 011	A 011	a1	FCbelt		Hormozgan	Iran	Persian Plateau	Southwest Asia		Guard dog
con85	A 172	A 172	NA			Kerman	Iran	Persian Plateau	Southwest Asia		Guard dog
z1543	A 017	A 017	a1		Kerman	Kerman	Iran	Persian Plateau	Southwest Asia		Guard dog
z1544	A 011	A 011	a1		Kerman	Kerman	Iran	Persian Plateau	Southwest Asia		Guard dog
z1545	A 002	A 002	a1		Kerman	Kerman	Iran	Persian Plateau	Southwest Asia		Guard dog
z215	A 011	A 011	a1	FC	Borujerd	Lorestan	Iran	Persian Plateau	Southwest Asia		Guard dog
z219	B 001	B 001	b1	FCbelt	Xomeyn	Markazi	Iran	Persian Plateau	Southwest Asia		Guard dog
con80	A 171	A 171	a1	FCbelt		Markazi	Iran	Persian Plateau	Southwest Asia		Guard dog
z217	B 006	B 006	b1	FCbelt	Fijan	Markazi	Iran	Persian Plateau	Southwest Asia		Guard dog
z218	A 018	A 018	a1	FCbelt	Gili	Markazi	Iran	Persian Plateau	Southwest Asia		Guard dog
z193	A 017	A 017	a1	FCbelt	Tehran	Tehran	Iran	Persian Plateau	Southwest Asia		Guard dog
z197	A 015	A 015	a1		Mashhad	Xorasan	Iran	Persian Plateau	Southwest Asia		Guard dog
z198	A 019	A 019	a1		Toroq	Xorasan	Iran	Persian Plateau	Southwest Asia		Guard dog
z199	A 019	A 019	a1		Ashxane	Xorasan	Iran	Persian Plateau	Southwest Asia		Guard dog
z200	B 001	B 001	b1		Mehmanak	Xorasan	Iran	Persian Plateau	Southwest Asia		Guard dog
z208	A 011	A 011	a1		Joqatay	Xorasan	Iran	Persian Plateau	Southwest Asia		Guard dog
z210	A 003	A 003	a1		Sabzevar	Xorasan	Iran	Persian Plateau	Southwest Asia		Guard dog
z211	A 017	A 017	a1		Abaveysan	Xorasan	Iran	Persian Plateau	Southwest Asia		Guard dog
z214	A 135	A 027	a1		Mazinan	Xorasan	Iran	Persian Plateau	Southwest Asia		Guard dog
m516	A 011	A 011	a1				Iran	Persian Plateau	Southwest Asia		Guard dog
m517	A 017	A 017	a1				Iran	Persian Plateau	Southwest Asia		Guard dog
z206	C 001	C 001	c1	FCbelt	Xafr	Fars	Iran	Persian Plateau	Southwest Asia		Guard dog
Con14	A 019	A 019	a1	FC		Ilam	Iran	Persian Plateau	Southwest Asia		Kordi
con15	A 135	A 027	a1	FC		Ilam	Iran	Persian Plateau	Southwest Asia		Kordi
Con16	A 135	A 027	a1	FC		Ilam	Iran	Persian Plateau	Southwest Asia		Kordi
Con17	A 135	A 027	a1	FC		Ilam	Iran	Persian Plateau	Southwest Asia		Kordi
con84	A 019	A 019	a1	FC		Kordestan	Iran	Persian Plateau	Southwest Asia		Kordi
z202	C 008	C 008	c1	FCbelt	Takab	W. Azarbayjan	Iran	Persian Plateau	Southwest Asia		Kordi
Con70	A 003	A 003	a1			Xorasan	Iran	Persian Plateau	Southwest Asia		Kuci
Con71	C 001	C 001	c1			Xorasan	Iran	Persian Plateau	Southwest Asia		Kuci
Con72	B 006	B 006	b1			Xorasan	Iran	Persian Plateau	Southwest Asia		Kuci
Con73	A 011	A 011	a1			Xorasan	Iran	Persian Plateau	Southwest Asia		Kuci
Con74	C 003	C 003	c2			Xorasan	Iran	Persian Plateau	Southwest Asia		Kuci
Con12	A 011	A 011	a1			Golestan	Iran	Persian Plateau	Southwest Asia		Mazandarani
con76	D 006	D 006	d2			Golestan	Iran	Persian Plateau	Southwest Asia		Mazandarani
z1534	A 018	A 018	a1		Fereydunkenar	Mazandaran	Iran	Persian Plateau	Southwest Asia		Mazandarani
z191	A 017	A 017	a1		Baharestan	Mazandaran	Iran	Persian Plateau	Southwest Asia		Mazandarani
z192	A 082	A 082	a1		Sari	Mazandaran	Iran	Persian Plateau	Southwest Asia		Mazandarani
Con39	B 002	B 001	b1	FCbelt	Bastak	Hormozgan	Iran	Persian Plateau	Southwest Asia	Sighthound	Persian Greyhound
Con40	A 134	A 134	a1	FCbelt	Bastak	Hormozgan	Iran	Persian Plateau	Southwest Asia	Sighthound	Persian Greyhound
z1530	A 027	A 027	a1		Kerman	Kerman	Iran	Persian Plateau	Southwest Asia	Sighthound	Persian Greyhound
z1524	B 002	B 001	b1	FC		Kordestan	Iran	Persian Plateau	Southwest Asia	Sighthound	Persian Greyhound
z1526	B 001	B 001	b1		Zabol	Sistan	Iran	Persian Plateau	Southwest Asia	Sighthound	Persian Greyhound
z1527	D 010	D 010	d2		Zabol	Sistan	Iran	Persian Plateau	Southwest Asia	Sighthound	Persian Greyhound
z1528	B 001	B 001	b1		Zabol	Sistan	Iran	Persian Plateau	Southwest Asia	Sighthound	Persian Greyhound
z220	B 001	B 001	b1				Iran	Persian Plateau	Southwest Asia	Sighthound	Persian Greyhound
con10	A 011	A 011	a1			Golestan	Iran	Persian Plateau	Southwest Asia		Pet dog
Con27	A 017	A 017	a1			Golestan	Iran	Persian Plateau	Southwest Asia		Pet dog
con30	B 006	B 006	b1			Golestan	Iran	Persian Plateau	Southwest Asia		Pet dog
con83	A 011	A 011	a1	FCbelt		Hamadan	Iran	Persian Plateau	Southwest Asia		Pet dog
con38	A 011	A 011	a1	FCbelt	Bastak	Hormozgan	Iran	Persian Plateau	Southwest Asia		Pet dog
m518	A 017	A 017	a1				Iran	Persian Plateau	Southwest Asia		Pet dog
con101	B 001	B 001	b1	FCbelt		Esfahan	Iran	Persian Plateau	Southwest Asia		Qahderijani
con102	B 001	B 001	b1	FCbelt		Esfahan	Iran	Persian Plateau	Southwest Asia		Qahderijani
con103	B 006	B 006	b1	FCbelt		Esfahan	Iran	Persian Plateau	Southwest Asia		Qahderijani
con104	A 017	A 017	a1	FCbelt		Esfahan	Iran	Persian Plateau	Southwest Asia		Qahderijani
con91	B 001	B 001	b1	FCbelt		Esfahan	Iran	Persian Plateau	Southwest Asia		Qahderijani
con92	B 006	B 006	b1	FCbelt		Esfahan	Iran	Persian Plateau	Southwest Asia		Qahderijani
con93	B 001	B 001	b1	FCbelt		Esfahan	Iran	Persian Plateau	Southwest Asia		Qahderijani
Con32	A 011	A 011	a1			Semnan	Iran	Persian Plateau	Southwest Asia		Sangesari
Con33	A 019	A 019	a1			Semnan	Iran	Persian Plateau	Southwest Asia		Sangesari
con34	B 010	B 006	b1			Semnan	Iran	Persian Plateau	Southwest Asia		Sangesari
con35	A 019	A 019	a1			Semnan	Iran	Persian Plateau	Southwest Asia		Sangesari
con36	B 001	B 001	b1			Semnan	Iran	Persian Plateau	Southwest Asia		Sangesari
Con37	B 002	B 001	b1			Semnan	Iran	Persian Plateau	Southwest Asia		Sangesari
z1533	B 006	B 006	b1	FCbelt	Garmsar	Semnan	Iran	Persian Plateau	Southwest Asia		Sangesari
z195	A 018	A 018	a1		Bastam	Semnan	Iran	Persian Plateau	Southwest Asia		Sangesari
z196	A 018	A 018	a1		Shahrud	Semnan	Iran	Persian Plateau	Southwest Asia		Sangesari
z207	C 002	C 001	c1		Davarzan	Xorasan	Iran	Persian Plateau	Southwest Asia		Sheep dog
z209	A 022	A 022	a1		Joveyn	Xorasan	Iran	Persian Plateau	Southwest Asia		Sheep dog
z212	A 011	A 011	a1		Afcang	Xorasan	Iran	Persian Plateau	Southwest Asia		Sheep dog
z213	A 135	A 027	a1		Bardaskan	Xorasan	Iran	Persian Plateau	Southwest Asia		Sheep dog
con90	A 002	A 002	a1	FCbelt		Ardabil	Iran	Persian Plateau	Southwest Asia		Sarabi
z1537	A 275	A 275	a1	FCbelt	Ardabil	Ardabil	Iran	Persian Plateau	Southwest Asia		Sarabi
z1538	A 019	A 019	a1	FCbelt	Ardabil	Ardabil	Iran	Persian Plateau	Southwest Asia		Sarabi
con109	C 008	C 008	c1	FCbelt		Azarbayjan	Iran	Persian Plateau	Southwest Asia		Sarabi
con87	A 019	A 019	a1	FCbelt		Azarbayjan	Iran	Persian Plateau	Southwest Asia		Sarabi
z201	A 017	A 017	a1	FCbelt	Mahneshan	Zanjan	Iran	Persian Plateau	Southwest Asia		Sarabi
z204	B 001	B 001	b1	FC	Sa'dabad	Bushehr	Iran	Persian Plateau	Southwest Asia		Sheep dog
con64	B 037	B 036	b1	FCbelt		Hormozgan	Iran	Persian Plateau	Southwest Asia		Sheep dog
con81	A 019	A 019	a1	FCbelt		Markazi	Iran	Persian Plateau	Southwest Asia		Sheep dog
Con22	A 011	A 011	a1	FCbelt		Tehran	Iran	Persian Plateau	Southwest Asia		Sheep dog
Con31	A 022	A 022	a1	FCbelt		Tehran	Iran	Persian Plateau	Southwest Asia		Sheep dog
m514	A 022	A 022	a1				Iran	Persian Plateau	Southwest Asia		Sheep dog
con75	A 011	A 011	a1	FCbelt		Fars	Iran	Persian Plateau	Southwest Asia		Stray dog
Con29	A 011	A 011	a1			Golestan	Iran	Persian Plateau	Southwest Asia		Stray dog
z216	B 001	B 001	b1	FCbelt	Arak	Markazi	Iran	Persian Plateau	Southwest Asia		Stray dog
Con13	C 001	C 001	c1	FCbelt		Tehran	Iran	Persian Plateau	Southwest Asia		Stray dog
con41	A 017	A 017	a1			Tehran	Iran	Persian Plateau	Southwest Asia		Stray dog
con42	A 018	A 018	a1			Tehran	Iran	Persian Plateau	Southwest Asia		Stray dog
Con43	A 019	A 019	a1			Tehran	Iran	Persian Plateau	Southwest Asia		Stray dog
Con45	A 027	A 027	a1			Tehran	Iran	Persian Plateau	Southwest Asia		Stray dog
Con46	A 019	A 019	a1			Tehran	Iran	Persian Plateau	Southwest Asia		Stray dog
Con47	C 003	C 003	c2			Tehran	Iran	Persian Plateau	Southwest Asia		Stray dog
con48	A 017	A 017	a1			Tehran	Iran	Persian Plateau	Southwest Asia		Stray dog
Con49	B 001	B 001	b1			Tehran	Iran	Persian Plateau	Southwest Asia		Stray dog
con50	A 017	A 017	a1			Tehran	Iran	Persian Plateau	Southwest Asia		Stray dog
Con51	A 019	A 019	a1			Tehran	Iran	Persian Plateau	Southwest Asia		Stray dog
con52	A 011	A 011	a1			Tehran	Iran	Persian Plateau	Southwest Asia		Stray dog
Con53	A 019	A 019	a1			Tehran	Iran	Persian Plateau	Southwest Asia		Stray dog
con54	A 011	A 011	a1			Tehran	Iran	Persian Plateau	Southwest Asia		Stray dog
con55	A 011	A 011	a1			Tehran	Iran	Persian Plateau	Southwest Asia		Stray dog
Con56	C 003	C 003	c2			Tehran	Iran	Persian Plateau	Southwest Asia		Stray dog
con57	A 019	A 019	a1			Tehran	Iran	Persian Plateau	Southwest Asia		Stray dog
con58	A 019	A 019	a1			Tehran	Iran	Persian Plateau	Southwest Asia		Stray dog
Con59	B 027	B 027	b1			Tehran	Iran	Persian Plateau	Southwest Asia		Stray dog
con86	C 003	C 003	c2	FCbelt		Tehran	Iran	Persian Plateau	Southwest Asia		Stray dog
z194	A 082	A 082	a1	FCbelt	Vardavard	Tehran	Iran	Persian Plateau	Southwest Asia		Stray dog
con11	A 011	A 011	a1			Golestan	Iran	Persian Plateau	Southwest Asia		Torkaman
Con19	A 011	A 011	a1			Golestan	Iran	Persian Plateau	Southwest Asia		Torkaman
Con20	A 011	A 011	a1			Golestan	Iran	Persian Plateau	Southwest Asia		Torkaman
Con24	A 011	A 011	a1			Golestan	Iran	Persian Plateau	Southwest Asia		Torkaman
con25	D 006	D 006	d2			Golestan	Iran	Persian Plateau	Southwest Asia		Torkaman
Con26	A 011	A 011	a1			Golestan	Iran	Persian Plateau	Southwest Asia		Torkaman
con28	B 001	B 001	b1			Golestan	Iran	Persian Plateau	Southwest Asia		Torkaman
con3	A 018	A 018	a1			Golestan	Iran	Persian Plateau	Southwest Asia		Torkaman
Con4	D 006	D 006	d2			Golestan	Iran	Persian Plateau	Southwest Asia		Torkaman
Con5	B 001	B 001	b1			Golestan	Iran	Persian Plateau	Southwest Asia		Torkaman
Con6	B 006	B 006	b1			Golestan	Iran	Persian Plateau	Southwest Asia		Torkaman
con7	A 019	A 019	a1			Golestan	Iran	Persian Plateau	Southwest Asia		Torkaman
con79	B 002	B 001	b1			Golestan	Iran	Persian Plateau	Southwest Asia		Torkaman
con8	D 006	D 006	d2			Golestan	Iran	Persian Plateau	Southwest Asia		Torkaman
con9	A 017	A 017	a1			Golestan	Iran	Persian Plateau	Southwest Asia		Torkaman
z190	A 011	A 011	a1		Censevli	Golestan	Iran	Persian Plateau	Southwest Asia		Torkaman
z1536	A 167	A 020	a1	FC	Dezful	Xuzestan	Iran	Persian Plateau	Southwest Asia		Baxtiyari
m125	B 002	B 001	b1				Iran	Persian Plateau	Southwest Asia
m126	C 002	C 001	c1				Iran	Persian Plateau	Southwest Asia
m127	B 002	B 001	b1				Iran	Persian Plateau	Southwest Asia
m45	A 025	A 025	a1				Iran	Persian Plateau	Southwest Asia
m46	A 025	A 025	a1				Iran	Persian Plateau	Southwest Asia
m47	A 019	A 019	a1				Iran	Persian Plateau	Southwest Asia
m48	B 001	B 001	b1				Iran	Persian Plateau	Southwest Asia
m49	A 018	A 018	a1				Iran	Persian Plateau	Southwest Asia
m50	A 027	A 027	a1				Iran	Persian Plateau	Southwest Asia
m51	A 019	A 019	a1				Iran	Persian Plateau	Southwest Asia
m52	A 019	A 019	a1				Iran	Persian Plateau	Southwest Asia
m53	A 021	A 021	a1				Iran	Persian Plateau	Southwest Asia
m54	A 011	A 011	a1				Iran	Persian Plateau	Southwest Asia
m55	A 019	A 019	a1				Iran	Persian Plateau	Southwest Asia
z458	A 049	A 049	a1				Iran	Persian Plateau	Southwest Asia
m650	B 009	B 009	b2	FC			Israel	Levant	Southwest Asia		Canaan
m651	A 019	A 019	a1	FC			Israel	Levant	Southwest Asia		Canaan
m652	B 039	B 039	b1	FC			Israel	Levant	Southwest Asia		Canaan
m653	B 039	B 039	b1	FC			Israel	Levant	Southwest Asia		Canaan
m658	A 011	A 011	a1	FC			Israel	Levant	Southwest Asia		Canaan
m659	A 011	A 011	a1	FC			Israel	Levant	Southwest Asia		Canaan
m660	A 011	A 011	a1	FC			Israel	Levant	Southwest Asia		Canaan
m663	A 019	A 019	a1	FC			Israel	Levant	Southwest Asia		Canaan
m75	A 020	A 020	a1	FC			Israel	Levant	Southwest Asia		Canaan
m76	A 011	A 011	a1	FC			Israel	Levant	Southwest Asia		Canaan
m77	A 011	A 011	a1	FC			Israel	Levant	Southwest Asia		Canaan
m78	A 011	A 011	a1	FC			Israel	Levant	Southwest Asia		Canaan
m79	A 019	A 019	a1	FC			Israel	Levant	Southwest Asia		Canaan
m80	A 020	A 020	a1	FC			Israel	Levant	Southwest Asia		Canaan
m81	A 011	A 011	a1	FC			Israel	Levant	Southwest Asia		Canaan
m82	A 011	A 011	a1	FC			Israel	Levant	Southwest Asia		Canaan
P40	B 009	B 009	b2	FC			Israel	Levant	Southwest Asia		Canaan
P41	B 009	B 009	b2	FC			Israel	Levant	Southwest Asia		Canaan
P49	B 002	B 001	b1	FC			Israel	Levant	Southwest Asia		Canaan
P50	B 002	B 001	b1	FC			Israel	Levant	Southwest Asia		Canaan
P51	B 002	B 001	b1	FC			Israel	Levant	Southwest Asia		Canaan
P53	B 002	B 001	b1	FC			Israel	Levant	Southwest Asia		Canaan
P54	B 002	B 001	b1	FC			Israel	Levant	Southwest Asia		Canaan
P61	B 006	B 006	b1	FC			Israel	Levant	Southwest Asia		Canaan
P62	B 006	B 006	b1	FC			Israel	Levant	Southwest Asia		Canaan
m493	A 022	A 022	a1				Italy	South Europe	Europe		Bergamasco
m494	A 022	A 022	a1				Italy	South Europe	Europe		Bergamasco
NY94	A 018	A 018	a1				Italy	South Europe	Europe		Bracco Italiano
NY95	A 018	A 018	a1				Italy	South Europe	Europe		Bracco Italiano
z91	A 018	A 018	a1				Italy	South Europe	Europe		Bracco Italiano
z98	A 033	A 033	a1				Italy	South Europe	Europe		Bracco Italiano
m402	A 017	A 017	a1				Italy	South Europe	Europe		Cane Corso
z99	A 022	A 022	a1				Italy	South Europe	Europe		Cane Corso
m618	A 175	A 175	a1				Italy	South Europe	Europe		Cirneco del Etna
z1011	A 175	A 175	a1				Italy	South Europe	Europe		Cirneco del Etna
z1012	A 011	A 011	a1				Italy	South Europe	Europe		Cirneco del Etna
z1013	A 175	A 175	a1				Italy	South Europe	Europe		Cirneco del Etna
z294	A 017	A 017	a1				Italy	South Europe	Europe		Cirneco del Etna
z449	B 001	B 001	b1				Italy	South Europe	Europe		Cirneco del Etna
z450	B 001	B 001	b1				Italy	South Europe	Europe		Cirneco del Etna
z451	B 001	B 001	b1				Italy	South Europe	Europe		Cirneco del Etna
z455	A 017	A 017	a1				Italy	South Europe	Europe		Cirneco del Etna
z100	A 019	A 019	a1				Italy	South Europe	Europe		Lagotto
m608	A 019	A 019	a1				Italy	South Europe	Europe		Lagotto Romagnolo
Tmal	A 018	A 018	a1				Italy	South Europe	Europe		Maltese
L19	A 027	A 027	a1				Italy	South Europe	Europe		Maremmano Abruzzese
R76	A 027	A 027	a1				Italy	South Europe	Europe		Maremmano Abruzzese
R80	A 018	A 018	a1				Italy	South Europe	Europe		Maremmano Abruzzese
z101	A 018	A 018	a1				Italy	South Europe	Europe		Maremmano-abruzzese
z7	A 022	A 022	a1				Italy	South Europe	Europe		Maremmano-abruzzese
z102	A 022	A 022	a1				Italy	South Europe	Europe		Mastino Napoletano
z103	B 001	B 001	b1				Italy	South Europe	Europe	Sighthound	Piccolo Levriero Italiano
z104	A 018	A 018	a1				Italy	South Europe	Europe		Segugio Italiano
z105	C 003	C 003	c2				Italy	South Europe	Europe		Spinone
z106	A 173	A 173	a1				Italy	South Europe	Europe		Volpino Italiano
Oaki1	A 011	A 011	a1				Japan	East Asia General	EastAsia		Akita
Oaki2	A 018	A 018	a1				Japan	East Asia General	EastAsia		Akita
Oaki3	B 006	B 006	b1				Japan	East Asia General	EastAsia		Akita
Oaki4	A 029	A 029	a2				Japan	East Asia General	EastAsia		Akita
Oaki5	A 029	A 029	a2				Japan	East Asia General	EastAsia		Akita
Oaki6	A 017	A 017	a1				Japan	East Asia General	EastAsia		Akita
Oaki7	B 014	B 014	b1				Japan	East Asia General	EastAsia		Akita
Oaki8	B 014	B 014	b1				Japan	East Asia General	EastAsia		Akita
Oaki9	B 014	B 014	b1				Japan	East Asia General	EastAsia		Akita
Tak.b	F 003	F 003	NA				Japan	East Asia General	EastAsia		Akita
Taki.a	B 005	B 005	b2				Japan	East Asia General	EastAsia		Akita
z115	B 005	B 005	b2				Japan	East Asia General	EastAsia		Akita
z116	B 001	B 001	b1				Japan	East Asia General	EastAsia		Akita
L45	B 005	B 005	b2				Japan	East Asia General	EastAsia		Akita inu
z132	C 003	C 003	c2				Japan	East Asia General	EastAsia		Chin
Ohok1	A 018	A 018	a1				Japan	East Asia General	EastAsia		Hokkaido
Ohok2	A 017	A 017	a1				Japan	East Asia General	EastAsia		Hokkaido
Ohok3	A 017	A 017	a1				Japan	East Asia General	EastAsia		Hokkaido
Ohok4	A 017	A 017	a1				Japan	East Asia General	EastAsia		Hokkaido
Ohok5	B 014	B 014	b1				Japan	East Asia General	EastAsia		Hokkaido
Ohok6	B 014	B 014	b1				Japan	East Asia General	EastAsia		Hokkaido
Ohok7	B 014	B 014	b1				Japan	East Asia General	EastAsia		Hokkaido
Ohok8	A 067	A 067	a1				Japan	East Asia General	EastAsia		Hokkaido
Thok.a	A 017	A 017	a1				Japan	East Asia General	EastAsia		Hokkaido
Thok.b	A 029	A 029	a2				Japan	East Asia General	EastAsia		Hokkaido
z110	A 019	A 019	a1				Japan	East Asia General	EastAsia		Hokkaido
z111	A 017	A 017	a1				Japan	East Asia General	EastAsia		Hokkaido
z112	A 017	A 017	a1				Japan	East Asia General	EastAsia		Hokkaido
z113	A 011	A 011	a1				Japan	East Asia General	EastAsia		Hokkaido
z114	A 017	A 017	a1				Japan	East Asia General	EastAsia		Hokkaido
Oiki1	A 018	A 018	a1				Japan	East Asia General	EastAsia		Iki
Oiki2	A 018	A 018	a1				Japan	East Asia General	EastAsia		Iki
Oiki3	A 068	A 068	a1				Japan	East Asia General	EastAsia		Iki
Oiki4	B 014	B 014	b1				Japan	East Asia General	EastAsia		Iki
Oiki5	B 014	B 014	b1				Japan	East Asia General	EastAsia		Iki
Oiki6	A 002	A 002	a1				Japan	East Asia General	EastAsia		Iki
Oiki7	A 002	A 002	a1				Japan	East Asia General	EastAsia		Iki
Oiki8	A 002	A 002	a1				Japan	East Asia General	EastAsia		Iki
z118	B 001	B 001	b1				Japan	East Asia General	EastAsia		Iwate-Matagi-Dog
z134	A 064	A 064	a4				Japan	East Asia General	EastAsia		Japanese spitz
z133	C 003	C 003	c2				Japan	East Asia General	EastAsia		Japanese terrier
Okai1	A 018	A 018	a1				Japan	East Asia General	EastAsia		Kai
Tkai.a	B 001	B 001	b1				Japan	East Asia General	EastAsia		Kai
Tkai.b	A 017	A 017	a1				Japan	East Asia General	EastAsia		Kai
z120	A 019	A 019	a1				Japan	East Asia General	EastAsia		Kai
z121	A 038	A 038	a2				Japan	East Asia General	EastAsia		Kawakami-Dog
Okish1	A 017	A 017	a1				Japan	East Asia General	EastAsia		Kishu
Okish2	B 012	B 012	b1				Japan	East Asia General	EastAsia		Kishu
Okish3	A 073	A 073	a2				Japan	East Asia General	EastAsia		Kishu
Okish4	F 001	F 001	NA				Japan	East Asia General	EastAsia		Kishu
Okish5	A 071	A 071	a1				Japan	East Asia General	EastAsia		Kishu
Tkis.a	A 073	A 073	a2				Japan	East Asia General	EastAsia		Kishu
Tkis.b	A 073	A 073	a2				Japan	East Asia General	EastAsia		Kishu
z123	A 073	A 073	a2				Japan	East Asia General	EastAsia		Kishu
Tmik.a	A 011	A 011	a1				Japan	East Asia General	EastAsia		Mikawa
Tmik.b	A 011	A 011	a1				Japan	East Asia General	EastAsia		Mikawa
z131	C 013	C 013	c2				Japan	East Asia General	EastAsia		Minamidaitojima-Dog
Oryu1	A 019	A 019	a1				Japan	East Asia General	EastAsia		Ryukyu
Oryu10	B 001	B 001	b1				Japan	East Asia General	EastAsia		Ryukyu
Oryu11	A 005	A 005	a1				Japan	East Asia General	EastAsia		Ryukyu
Oryu12	C 001	C 001	c1				Japan	East Asia General	EastAsia		Ryukyu
Oryu2	A 019	A 019	a1				Japan	East Asia General	EastAsia		Ryukyu
Oryu3	A 019	A 019	a1				Japan	East Asia General	EastAsia		Ryukyu
Oryu4	A 019	A 019	a1				Japan	East Asia General	EastAsia		Ryukyu
Oryu5	B 005	B 005	b2				Japan	East Asia General	EastAsia		Ryukyu
Oryu6	B 012	B 012	b1				Japan	East Asia General	EastAsia		Ryukyu
Oryu7	A 072	A 072	a2				Japan	East Asia General	EastAsia		Ryukyu
Oryu8	A 072	A 072	a2				Japan	East Asia General	EastAsia		Ryukyu
Oryu9	B 001	B 001	b1				Japan	East Asia General	EastAsia		Ryukyu
Tryu.a	C 001	C 001	c1				Japan	East Asia General	EastAsia		Ryukyu
Tryu.b	C 001	C 001	c1				Japan	East Asia General	EastAsia		Ryukyu
z129	A 018	A 018	a1				Japan	East Asia General	EastAsia		Ryukyu
z130	A 005	A 005	a1				Japan	East Asia General	EastAsia		Ryukyu
z127	A 155	A 019	a1				Japan	East Asia General	EastAsia		Satsuma-Dog
m604	A 017	A 017	a1				Japan	East Asia General	EastAsia		Shiba
Oshi1	A 011	A 011	a1				Japan	East Asia General	EastAsia		Shiba
Oshi10	C 003	C 003	c2				Japan	East Asia General	EastAsia		Shiba
Oshi11	C 003	C 003	c2				Japan	East Asia General	EastAsia		Shiba
Oshi12	A 018	A 018	a1				Japan	East Asia General	EastAsia		Shiba
Oshi13	A 018	A 018	a1				Japan	East Asia General	EastAsia		Shiba
Oshi14	A 018	A 018	a1				Japan	East Asia General	EastAsia		Shiba
Oshi15	A 018	A 018	a1				Japan	East Asia General	EastAsia		Shiba
Oshi16	A 068	A 068	a1				Japan	East Asia General	EastAsia		Shiba
Oshi17	A 068	A 068	a1				Japan	East Asia General	EastAsia		Shiba
Oshi18	A 068	A 068	a1				Japan	East Asia General	EastAsia		Shiba
Oshi19	A 068	A 068	a1				Japan	East Asia General	EastAsia		Shiba
Oshi2	A 011	A 011	a1				Japan	East Asia General	EastAsia		Shiba
Oshi20	A 068	A 068	a1				Japan	East Asia General	EastAsia		Shiba
Oshi21	A 068	A 068	a1				Japan	East Asia General	EastAsia		Shiba
Oshi22	A 068	A 068	a1				Japan	East Asia General	EastAsia		Shiba
Oshi23	A 068	A 068	a1				Japan	East Asia General	EastAsia		Shiba
Oshi24	A 068	A 068	a1				Japan	East Asia General	EastAsia		Shiba
Oshi25	A 069	A 069	a1				Japan	East Asia General	EastAsia		Shiba
Oshi26	E 001	E 001	NA				Japan	East Asia General	EastAsia		Shiba
Oshi27	A 064	A 064	a4				Japan	East Asia General	EastAsia		Shiba
Oshi28	A 017	A 017	a1				Japan	East Asia General	EastAsia		Shiba
Oshi3	C 003	C 003	c2				Japan	East Asia General	EastAsia		Shiba
Oshi4	C 003	C 003	c2				Japan	East Asia General	EastAsia		Shiba
Oshi5	C 003	C 003	c2				Japan	East Asia General	EastAsia		Shiba
Oshi6	C 003	C 003	c2				Japan	East Asia General	EastAsia		Shiba
Oshi7	C 003	C 003	c2				Japan	East Asia General	EastAsia		Shiba
Oshi8	C 003	C 003	c2				Japan	East Asia General	EastAsia		Shiba
Oshi9	C 003	C 003	c2				Japan	East Asia General	EastAsia		Shiba
z117	B 001	B 001	b1				Japan	East Asia General	EastAsia		Shiba
z122	B 001	B 001	b1				Japan	East Asia General	EastAsia		Shiba mino
L63	C 003	C 003	c2				Japan	East Asia General	EastAsia		Shiba inu
L66	A 039	A 039	a2				Japan	East Asia General	EastAsia		Shiba inu
L67	C 003	C 003	c2				Japan	East Asia General	EastAsia		Shiba inu
L68	A 039	A 039	a2				Japan	East Asia General	EastAsia		Shiba inu
Tsh.b	B 001	B 001	b1				Japan	East Asia General	EastAsia		Shiba mino
TShiM.a	A 074	A 074	a1				Japan	East Asia General	EastAsia		Shiba mino
TshiS.a	A 068	A 068	a1				Japan	East Asia General	EastAsia		Shiba shinsu
TshiS.b	A 068	A 068	a1				Japan	East Asia General	EastAsia		Shiba shinsu
z124	A 011	A 011	a1				Japan	East Asia General	EastAsia		Shiba, sanín
Oshiko1	A 017	A 017	a1				Japan	East Asia General	EastAsia		Shikoku
Oshiko2	C 002	C 001	c1				Japan	East Asia General	EastAsia		Shikoku
Tshi.a	A 029	A 029	a2				Japan	East Asia General	EastAsia		Shikoku
Tshik.b	A 011	A 011	a1				Japan	East Asia General	EastAsia		Shikoku
z125	A 018	A 018	a1				Japan	East Asia General	EastAsia		Shikoku
z126	A 068	A 068	a1				Japan	East Asia General	EastAsia		Tsushima-Dog
z128	B 006	B 006	b1				Japan	East Asia General	EastAsia		Yakushima-Dog
m113	B 002	B 001	b1				Kazakhstan	Scythia	Southwest Asia	Sighthound	Tazi
m474	B 032	B 004	b2				Kazakhstan	Scythia	Southwest Asia	Sighthound	Tazi
jd10	A 022	A 022	a1				Korea	East Asia General	EastAsia		Jindo
jd101	E 001	E 001	NA				Korea	East Asia General	EastAsia		Jindo
jd102	A 011	A 011	a1				Korea	East Asia General	EastAsia		Jindo
jd103	E 001	E 001	NA				Korea	East Asia General	EastAsia		Jindo
jd104	A 011	A 011	a1				Korea	East Asia General	EastAsia		Jindo
jd105	A 011	A 011	a1				Korea	East Asia General	EastAsia		Jindo
jd107	A 001	A 001	a1				Korea	East Asia General	EastAsia		Jindo
jd108	A 001	A 001	a1				Korea	East Asia General	EastAsia		Jindo
jd109	A 015	A 015	a1				Korea	East Asia General	EastAsia		Jindo
jd11	A 022	A 022	a1				Korea	East Asia General	EastAsia		Jindo
jd110	A 001	A 001	a1				Korea	East Asia General	EastAsia		Jindo
jd111	A 011	A 011	a1				Korea	East Asia General	EastAsia		Jindo
jd112	A 011	A 011	a1				Korea	East Asia General	EastAsia		Jindo
jd119	A 153	A 153	NA				Korea	East Asia General	EastAsia		Jindo
jd12	A 011	A 011	a1				Korea	East Asia General	EastAsia		Jindo
jd120	A 153	A 153	NA				Korea	East Asia General	EastAsia		Jindo
jd121	A 162	A 162	NA				Korea	East Asia General	EastAsia		Jindo
jd124	A 011	A 011	a1				Korea	East Asia General	EastAsia		Jindo
jd125	A 011	A 011	a1				Korea	East Asia General	EastAsia		Jindo
jd126	A 011	A 011	a1				Korea	East Asia General	EastAsia		Jindo
jd13	C 003	C 003	c2				Korea	East Asia General	EastAsia		Jindo
jd14	A 011	A 011	a1				Korea	East Asia General	EastAsia		Jindo
jd17	A 011	A 011	a1				Korea	East Asia General	EastAsia		Jindo
jd18	C 002	C 001	c1				Korea	East Asia General	EastAsia		Jindo
jd19	A 011	A 011	a1				Korea	East Asia General	EastAsia		Jindo
jd20	A 161	A 161	NA				Korea	East Asia General	EastAsia		Jindo
jd22	A 011	A 011	a1				Korea	East Asia General	EastAsia		Jindo
jd23	A 011	A 011	a1				Korea	East Asia General	EastAsia		Jindo
jd27	A 011	A 011	a1				Korea	East Asia General	EastAsia		Jindo
jd28	A 016	A 016	a1				Korea	East Asia General	EastAsia		Jindo
jd3	A 161	A 161	NA				Korea	East Asia General	EastAsia		Jindo
jd30	A 011	A 011	a1				Korea	East Asia General	EastAsia		Jindo
jd31	A 011	A 011	a1				Korea	East Asia General	EastAsia		Jindo
jd32	A 161	A 161	NA				Korea	East Asia General	EastAsia		Jindo
jd33	A 161	A 161	NA				Korea	East Asia General	EastAsia		Jindo
jd34	A 022	A 022	a1				Korea	East Asia General	EastAsia		Jindo
jd35	A 011	A 011	a1				Korea	East Asia General	EastAsia		Jindo
jd4	A 011	A 011	a1				Korea	East Asia General	EastAsia		Jindo
jd44	A 011	A 011	a1				Korea	East Asia General	EastAsia		Jindo
jd49	B 014	B 014	b1				Korea	East Asia General	EastAsia		Jindo
jd6	A 073	A 073	a2				Korea	East Asia General	EastAsia		Jindo
jd9	A 011	A 011	a1				Korea	East Asia General	EastAsia		Jindo
jda13	A 016	A 016	a1				Korea	East Asia General	EastAsia		Jindo
jdb24	A 015	A 015	a1				Korea	East Asia General	EastAsia		Jindo
jdb48	A 018	A 018	a1				Korea	East Asia General	EastAsia		Jindo
jdb72	E 001	E 001	NA				Korea	East Asia General	EastAsia		Jindo
jdb79	A 011	A 011	a1				Korea	East Asia General	EastAsia		Jindo
P80	A 011	A 011	a1				Korea	East Asia General	EastAsia		Jindo
P81	A 011	A 011	a1				Korea	East Asia General	EastAsia		Jindo
P82	A 011	A 011	a1				Korea	East Asia General	EastAsia		Jindo
P83	A 011	A 011	a1				Korea	East Asia General	EastAsia		Jindo
P84	A 015	A 015	a1				Korea	East Asia General	EastAsia		Jindo
P85	A 011	A 011	a1				Korea	East Asia General	EastAsia		Jindo
P77	E 001	E 001	NA				Korea	East Asia General	EastAsia		Pungsan
P86	B 005	B 005	b2				Korea	East Asia General	EastAsia		Pungsan
P87	A 011	A 011	a1				Korea	East Asia General	EastAsia		Pungsan
ps1	A 003	A 003	a1				Korea	East Asia General	EastAsia		Pungsan
ps102	A 049	A 049	a1				Korea	East Asia General	EastAsia		Pungsan
ps103	A 019	A 019	a1				Korea	East Asia General	EastAsia		Pungsan
ps104	A 019	A 019	a1				Korea	East Asia General	EastAsia		Pungsan
ps105	A 029	A 029	a2				Korea	East Asia General	EastAsia		Pungsan
ps107	A 029	A 029	a2				Korea	East Asia General	EastAsia		Pungsan
ps108	A 019	A 019	a1				Korea	East Asia General	EastAsia		Pungsan
ps109	A 049	A 049	a1				Korea	East Asia General	EastAsia		Pungsan
ps110	A 029	A 029	a2				Korea	East Asia General	EastAsia		Pungsan
ps111	A 011	A 011	a1				Korea	East Asia General	EastAsia		Pungsan
ps112	A 029	A 029	a2				Korea	East Asia General	EastAsia		Pungsan
ps113	A 160	A 160	a1				Korea	East Asia General	EastAsia		Pungsan
ps115	A 011	A 011	a1				Korea	East Asia General	EastAsia		Pungsan
ps116	A 029	A 029	a2				Korea	East Asia General	EastAsia		Pungsan
ps117	B 002	B 001	b1				Korea	East Asia General	EastAsia		Pungsan
ps118	A 029	A 029	a2				Korea	East Asia General	EastAsia		Pungsan
ps119	A 011	A 011	a1				Korea	East Asia General	EastAsia		Pungsan
ps12	A 073	A 073	a2				Korea	East Asia General	EastAsia		Pungsan
ps121	B 002	B 001	b1				Korea	East Asia General	EastAsia		Pungsan
PS122	C 014	C 014	c2				Korea	East Asia General	EastAsia		Pungsan
ps16	A 011	A 011	a1				Korea	East Asia General	EastAsia		Pungsan
ps18	A 073	A 073	a2				Korea	East Asia General	EastAsia		Pungsan
ps19	A 073	A 073	a2				Korea	East Asia General	EastAsia		Pungsan
ps22	A 049	A 049	a1				Korea	East Asia General	EastAsia		Pungsan
ps24	B 002	B 001	b1				Korea	East Asia General	EastAsia		Pungsan
ps28	A 073	A 073	a2				Korea	East Asia General	EastAsia		Pungsan
ps3	A 159	A 159	a1				Korea	East Asia General	EastAsia		Pungsan
ps30	A 011	A 011	a1				Korea	East Asia General	EastAsia		Pungsan
ps31	E 001	E 001	NA				Korea	East Asia General	EastAsia		Pungsan
ps32	E 001	E 001	NA				Korea	East Asia General	EastAsia		Pungsan
ps33	C 005	C 005	c1				Korea	East Asia General	EastAsia		Pungsan
ps34	A 019	A 019	a1				Korea	East Asia General	EastAsia		Pungsan
ps35	A 011	A 011	a1				Korea	East Asia General	EastAsia		Pungsan
ps36	B 001	B 001	b1				Korea	East Asia General	EastAsia		Pungsan
ps37	A 011	A 011	a1				Korea	East Asia General	EastAsia		Pungsan
ps4	A 003	A 003	a1				Korea	East Asia General	EastAsia		Pungsan
ps7	A 011	A 011	a1				Korea	East Asia General	EastAsia		Pungsan
AY656755	A 019	A 019	a1				Korea	East Asia General	EastAsia		Sapsaree
NC002008	A 019	A 019	a1				Korea	East Asia General	EastAsia		Sapsaree
Tkor.a	A 064	A 064	a4				Korea	East Asia General	EastAsia
Tkor.b	E 001	E 001	NA				Korea	East Asia General	EastAsia
m485	B 002	B 001	b1				Kyrgyzstan	Scythia	Southwest Asia	Sighthound	Taigan
m489	A 018	A 018	a1				Kyrgyzstan	Scythia	Southwest Asia	Sighthound	Taigan
z71	A 022	A 022	a1				Lesotho	S Africa	Africa
z72	A 022	A 022	a1				Lesotho	S Africa	Africa
z73	A 032	A 032	a1				Lesotho	S Africa	Africa
z74	A 016	A 016	a1				Lesotho	S Africa	Africa
z75	A 032	A 032	a1				Lesotho	S Africa	Africa
z76	A 020	A 020	a1				Lesotho	S Africa	Africa
m428	A 011	A 011	a1				Mali	N Africa	Africa	Sighthound	Azawakh
m432	A 011	A 011	a1				Mexico	Americas	Americas		Chihuahua
m666	A 011	A 011	a1				Mongolia	East Asia General	EastAsia
m667	A 154	A 154	a1				Mongolia	East Asia General	EastAsia
Tmon.a	B 017	B 017	b1				Mongolia	East Asia General	EastAsia
Tmon.b	C 005	C 005	c1				Mongolia	East Asia General	EastAsia
m229	A 018	A 018	a1				Nepal	Indian Subcontinent	Indian Subcontinent
m232	B 001	B 001	b1				Nepal	Indian Subcontinent	Indian Subcontinent
m233	A 055	A 055	a2				Nepal	Indian Subcontinent	Indian Subcontinent
L20	B 006	B 006	b1				Netherlands	N Cont Europe	Europe		Dutch shepherd
m497	B 006	B 006	b1				Netherlands	N Cont Europe	Europe		Dutch shepherd
R84	B 006	B 006	b1				Netherlands	N Cont Europe	Europe		Dutch shepherd
H77	A 019	A 019	a1				Netherlands	N Cont Europe	Europe		Keeshond
L48	A 019	A 019	a1				Netherlands	N Cont Europe	Europe		Keeshond
R8	B 001	B 001	b1				Netherlands	N Cont Europe	Europe		Kooikerhondje
m408	C 008	C 008	c1				Netherlands	N Cont Europe	Europe		Schapendoes
m469	C 008	C 008	c1				Netherlands	N Cont Europe	Europe		Schapendoes
m459	A 017	A 017	a1				Netherlands	N Cont Europe	Europe		Stabyhoun
m460	A 017	A 017	a1				Netherlands	N Cont Europe	Europe		Stabyhoun
m513	A 079	A 079	a2				Papua New Guinea	Australasia	Australasia		Singing Dog
P58	A 029	A 029	a2				Papua New Guinea	Australasia	Australasia		Singing dog
m708	A 079	A 079	a2				Papua New Guinea	Australasia	Australasia		Village Dog
m709	A 079	A 079	a2				Papua New Guinea	Australasia	Australasia		Village Dog
m124	A 047	A 047	a1				Philipines	Australasia	Australasia
m415	A 020	A 020	a1				Poland	N Cont Europe	Europe	Sighthound	Chart Polski
m416	A 020	A 020	a1				Poland	N Cont Europe	Europe	Sighthound	Chart Polski
m557	A 020	A 020	a1				Poland	N Cont Europe	Europe		Polish lowland Sheep dog
m464	D 006	D 006	d2				Portugal	South Europe	Europe		Cao da Serra da Estrela
m418	B 019	B 019	b1				Portugal	South Europe	Europe		Podengo Portugues
m439	B 020	B 001	b1				Portugal	South Europe	Europe		Portuguese water dog
m440	A 019	A 019	a1				Portugal	South Europe	Europe		Portuguese water dog
z84	A 019	A 019	a1				Portugal	South Europe	Europe		Portuguese water dog
D5	C 003	C 003	c2				Russia	N Cont Europe	Europe		Black Russian Terrier
L14	A 023	A 023	a1				Russia	N Cont Europe	Europe	Sighthound	Borzoi
NY53	A 011	A 011	a1				Russia	N Cont Europe	Europe	Sighthound	Borzoi
m508	B 003	B 001	b1				Russia	N Cont Europe	Europe	Sighthound	Hortaya borzaya
m509	B 003	B 001	b1				Russia	N Cont Europe	Europe	Sighthound	Hortaya borzaya
m799	C 008	C 008	c1				Russia	N Cont Europe	Europe		Russian Outjarka
z494	A 170	A 170	a1				Russia	N Cont Europe	Europe	Sighthound	Stepnaya
m802	A 022	A 022	a1				Russia	N Cont Europe	Europe	Sighthound	Steppe sighthound
m116	A 015	A 015	a1				Saudi Arabia	Arabia	Southwest Asia	Sighthound	Saluki
m119	B 001	B 001	b1				Saudi Arabia	Arabia	Southwest Asia	Sighthound	Saluki
P36	A 043	A 043	a1				Saudi Arabia	Arabia	Southwest Asia	Sighthound	Saluki
P38	A 026	A 026	a1				Saudi Arabia	Arabia	Southwest Asia	Sighthound	Saluki
m337	C 002	C 001	c1				Saudi Arabia	Arabia	Southwest Asia
m430	A 011	A 011	a1				Spain	South Europe	Europe	Sighthound	Galgo Espanol
R33	D 006	D 006	d2				Spain	South Europe	Europe	Sighthound	Galgo Espanol
R34	A 034	A 034	a1				Spain	South Europe	Europe	Sighthound	Galgo Espanol
z370	D 006	D 006	d2				Spain	South Europe	Europe	Sighthound	Galgo Espanol
z375	D 006	D 006	d2				Spain	South Europe	Europe	Sighthound	Galgo Espanol
z376	B 001	B 001	b1				Spain	South Europe	Europe	Sighthound	Galgo Espanol
z377	D 006	D 006	d2				Spain	South Europe	Europe	Sighthound	Galgo Espanol
z378	D 006	D 006	d2				Spain	South Europe	Europe	Sighthound	Galgo Espanol
z379	A 011	A 011	a1				Spain	South Europe	Europe	Sighthound	Galgo Espanol
z380	A 011	A 011	a1				Spain	South Europe	Europe	Sighthound	Galgo Espanol
z448	B 001	B 001	b1				Spain	South Europe	Europe	Sighthound	Galgo Espanol
z77	A 034	A 034	a1				Spain	South Europe	Europe	Sighthound	Galgo Espanol
z944	A 011	A 011	a1				Spain	South Europe	Europe	Sighthound	Galgo Espanol
z966	A 033	A 033	a1				Spain	South Europe	Europe	Sighthound	Galgo Espanol
m588	A 011	A 011	a1				Spain	South Europe	Europe		Gos d'Atura Català
R79	A 011	A 011	a1				Spain	South Europe	Europe		Gos d'atura Catalan
z1008	A 020	A 020	a1				Spain	South Europe	Europe		Ibizan Hound
z1009	A 011	A 011	a1				Spain	South Europe	Europe		Ibizan Hound
z1010	A 020	A 020	a1				Spain	South Europe	Europe		Ibizan Hound
m344	A 011	A 011	a1				Spain	South Europe	Europe		Ibizian hound
z445	B 001	B 001	b1				Spain	South Europe	Europe		Podenco Canario
m581	A 033	A 033	a1				Spain	South Europe	Europe		Podenco crossbreed
m589	A 016	A 016	a1				Spain	South Europe	Europe		Podenco crossbreed
m343	A 011	A 011	a1				Spain	South Europe	Europe		Podenco ibicenco
m345	A 174	A 174	a1				Spain	South Europe	Europe		Podenco Ibicenco
m582	A 020	A 020	a1				Spain	South Europe	Europe		Podenco Ibicenco
m599	B 001	B 001	b1				Spain	South Europe	Europe		Podenco Ibicenco
m602	B 038	B 006	b1				Spain	South Europe	Europe		Podenco Ibicenco
R32	A 020	A 020	a1				Spain	South Europe	Europe		Podenco ibicenco
m401	A 011	A 011	a1				Spain	South Europe	Europe		Pyrenean mastiff
R77	A 011	A 011	a1				Spain	South Europe	Europe		Pyrenean mastiff
m593	A 127	A 127	a1				Spain	South Europe	Europe		Stray dog
m601	B 001	B 001	b1				Spain	South Europe	Europe		Stray dog
m655	A 153	A 153	NA				Spain	South Europe	Europe		Stray dog
m590	B 010	B 006	b1				Spain	South Europe	Europe		Street dog
m591	A 011	A 011	a1				Spain	South Europe	Europe		Street dog
m592	A 033	A 033	a1				Spain	South Europe	Europe		Street dog
m594	B 027	B 027	b1				Spain	South Europe	Europe		Street dog
m498	A 011	A 011	a1				Spain	South Europe	Europe
m548	A 002	A 002	a1				Switzerland	N Cont Europe	Europe		Bernese mountain dog
AY656743	B 001	B 001	b1				Switzerland	N Cont Europe	Europe		St Bernhard
AY656749	A 022	A 022	a1				Switzerland	N Cont Europe	Europe		St Bernhard
L57	A 022	A 022	a1				Switzerland	N Cont Europe	Europe		St Bernhard
L58	A 022	A 022	a1				Switzerland	N Cont Europe	Europe		St Bernhard
m757	A 177	A 177	a1	FC			Syria	Levant	Southwest Asia		Kangal
m754	B 002	B 001	b1	FC	Ain al Arabin		Syria	Levant	Southwest Asia	Sighthound	Saluki
m756	B 002	B 001	b1	FC	Hamah		Syria	Levant	Southwest Asia	Sighthound	Saluki
m759	A 011	A 011	a1	FC	near Mosul		Syria	Levant	Southwest Asia	Sighthound	Saluki
m761	C 002	C 001	c1	FC	Suran		Syria	Levant	Southwest Asia	Sighthound	Saluki
m763	B 001	B 001	b1	FC	North Aleppo		Syria	Levant	Southwest Asia	Sighthound	Saluki
m241	B 002	B 001	b1	FC			Syria	Levant	Southwest Asia
m39	A 019	A 019	a1				Tajikistan	Scythia	Southwest Asia
m346	B 002	B 001	b1				Tanzania	S Africa	Africa
P17	B 004	B 004	b2				Thailand	ASY	EastAsia		Pariah dog
P63	A 008	A 008	a5				Thailand	ASY	EastAsia		Thai ridgeback
P64	A 011	A 011	a1				Thailand	ASY	EastAsia		Thai ridgeback
P65	A 018	A 018	a1				Thailand	ASY	EastAsia		Thai ridgeback
P67	A 007	A 007	a5				Thailand	ASY	EastAsia		Thai ridgeback
R29	A 035	A 035	a2				Thailand	ASY	EastAsia		Thai ridgeback
R30	A 006	A 006	a1				Thailand	ASY	EastAsia		Thai ridgeback
m257	A 018	A 018	a1				Thailand	ASY	EastAsia
m260	A 018	A 018	a1				Thailand	ASY	EastAsia
m261	A 018	A 018	a1				Thailand	ASY	EastAsia
m262	A 132	A 132	NA				Thailand	ASY	EastAsia
m263	A 120	A 120	a2				Thailand	ASY	EastAsia
m264	A 120	A 120	a2				Thailand	ASY	EastAsia
m265	A 120	A 120	a2				Thailand	ASY	EastAsia
m266	A 122	A 122	a3				Thailand	ASY	EastAsia
m268	E 001	E 001	NA				Thailand	ASY	EastAsia
m269	A 120	A 120	a2				Thailand	ASY	EastAsia
m270	A 132	A 132	NA				Thailand	ASY	EastAsia
m271	A 019	A 019	a1				Thailand	ASY	EastAsia
m272	A 012	A 012	a1				Thailand	ASY	EastAsia
m273	A 120	A 120	a2				Thailand	ASY	EastAsia
m274	A 132	A 132	NA				Thailand	ASY	EastAsia
m275	A 044	A 044	a1				Thailand	ASY	EastAsia
m276	A 065	A 065	a4				Thailand	ASY	EastAsia
m277	A 011	A 011	a1				Thailand	ASY	EastAsia
m278	B 001	B 001	b1				Thailand	ASY	EastAsia
m279	A 011	A 011	a1				Thailand	ASY	EastAsia
m280	A 003	A 003	a1				Thailand	ASY	EastAsia
m281	A 120	A 120	a2				Thailand	ASY	EastAsia
m282	A 122	A 122	a3				Thailand	ASY	EastAsia
m283	A 007	A 007	a5				Thailand	ASY	EastAsia
m284	C 002	C 001	c1				Thailand	ASY	EastAsia
m285	A 018	A 018	a1				Thailand	ASY	EastAsia
m286	A 075	A 075	a2				Thailand	ASY	EastAsia
m287	A 012	A 012	a1				Thailand	ASY	EastAsia
m288	A 119	A 119	a2				Thailand	ASY	EastAsia
m36	A 011	A 011	a1				Thailand	ASY	EastAsia
m37	A 046	A 046	a3				Thailand	ASY	EastAsia
m379	A 012	A 012	a1				Thailand	ASY	EastAsia
m38	A 044	A 044	a1				Thailand	ASY	EastAsia
m384	E 001	E 001	NA				Thailand	ASY	EastAsia
1A	A 049	A 049	a1		Afyon		Turkey	Anatolia	Southwest Asia		Akbash
2A	A 028	A 028	a1		Afyon		Turkey	Anatolia	Southwest Asia		Akbash
m102	A 011	A 011	a1				Turkey	Anatolia	Southwest Asia		Akbash
m103	A 011	A 011	a1				Turkey	Anatolia	Southwest Asia		Akbash
m104	A 011	A 011	a1				Turkey	Anatolia	Southwest Asia		Akbash
m105	B 002	B 001	b1				Turkey	Anatolia	Southwest Asia		Akbash
m106	A 011	A 011	a1				Turkey	Anatolia	Southwest Asia		Akbash
m107	A 011	A 011	a1				Turkey	Anatolia	Southwest Asia		Akbash
m108	A 020	A 020	a1				Turkey	Anatolia	Southwest Asia		Akbash
m109	A 015	A 015	a1				Turkey	Anatolia	Southwest Asia		Akbash
m110	A 011	A 011	a1				Turkey	Anatolia	Southwest Asia		Akbash
m111	A 011	A 011	a1				Turkey	Anatolia	Southwest Asia		Akbash
m112	A 018	A 018	a1				Turkey	Anatolia	Southwest Asia		Akbash
P1	A 017	A 017	a1				Turkey	Anatolia	Southwest Asia		Anatolian Pariah
m554	A 020	A 020	a1				Turkey	Anatolia	Southwest Asia		Anatolian Shepherd
R70	A 016	A 016	a1				Turkey	Anatolia	Southwest Asia		Anatolian Shepherd
R72	A 002	A 002	a1				Turkey	Anatolia	Southwest Asia		Anatolian Shepherd
10S	B 001	B 001	b1	FCbelt	Sivas		Turkey	Anatolia	Southwest Asia		Kangal
6S	A 005	A 005	a1	FCbelt	Sivas		Turkey	Anatolia	Southwest Asia		Kangal
7S	B 001	B 001	b1	FCbelt	Sivas		Turkey	Anatolia	Southwest Asia		Kangal
8S	A 024	A 024	a1	FCbelt	Sivas		Turkey	Anatolia	Southwest Asia		Kangal
9S	B 001	B 001	b1	FCbelt	Sivas		Turkey	Anatolia	Southwest Asia		Kangal
m100	D 005	D 005	d2				Turkey	Anatolia	Southwest Asia		Kangal
m101	C 006	C 005	c1				Turkey	Anatolia	Southwest Asia		Kangal
m91	A 011	A 011	a1				Turkey	Anatolia	Southwest Asia		Kangal
m92	C 006	C 005	c1				Turkey	Anatolia	Southwest Asia		Kangal
m94	B 001	B 001	b1				Turkey	Anatolia	Southwest Asia		Kangal
m95	A 011	A 011	a1				Turkey	Anatolia	Southwest Asia		Kangal
m96	C 006	C 005	c1				Turkey	Anatolia	Southwest Asia		Kangal
m97	C 006	C 005	c1				Turkey	Anatolia	Southwest Asia		Kangal
m98	D 005	D 005	d2				Turkey	Anatolia	Southwest Asia		Kangal
m99	A 049	A 049	a1				Turkey	Anatolia	Southwest Asia		Kangal
z148	A 177	A 177	a1				Turkey	Anatolia	Southwest Asia		Kangal
18Ka	B 041	B 009	b2	FCbelt	Kars		Turkey	Anatolia	Southwest Asia		Kars
19Ka	A 027	A 027	a1	FCbelt	Kars		Turkey	Anatolia	Southwest Asia		Kars
20Ka	B 001	B 001	b1	FCbelt	Kars		Turkey	Anatolia	Southwest Asia		Kars
22Ka	A 020	A 020	a1				Turkey	Anatolia	Southwest Asia		Kars
23Ka	A 020	A 020	a1				Turkey	Anatolia	Southwest Asia		Kars
24Ka	D 005	D 005	d2	FCbelt	Kars		Turkey	Anatolia	Southwest Asia		Kars
25Ka	A 018	A 018	a1	FCbelt	Kars		Turkey	Anatolia	Southwest Asia		Kars
26Ka	A 018	A 018	a1	FCbelt	Kars		Turkey	Anatolia	Southwest Asia		Kars
28Ka	C 006	C 005	c1	FCbelt	Kars		Turkey	Anatolia	Southwest Asia		Kars
30Ka	C 002	C 001	c1	FCbelt	Kars		Turkey	Anatolia	Southwest Asia		Kars
31Ka	A 018	A 018	a1	FCbelt	Kars		Turkey	Anatolia	Southwest Asia		Kars
32IG	A 011	A 011	a1	FCbelt	Igdir		Turkey	Anatolia	Southwest Asia		Kars
33IG	A 167	A 020	a1	FCbelt	Igdir		Turkey	Anatolia	Southwest Asia		Kars
34IG	A 040	A 040	NA	FCbelt	Igdir		Turkey	Anatolia	Southwest Asia		Kars
35IG	B 003	B 001	b1	FCbelt	Igdir		Turkey	Anatolia	Southwest Asia		Kars
36IG	B 001	B 001	b1	FCbelt	Igdir		Turkey	Anatolia	Southwest Asia		Kars
37V	B 001	B 001	b1	FCbelt	Van		Turkey	Anatolia	Southwest Asia		Kars
38V	A 020	A 020	a1				Turkey	Anatolia	Southwest Asia		Kars
39V	B 002	B 001	b1	FCbelt	Van		Turkey	Anatolia	Southwest Asia		Kars
40V	B 041	B 009	b2	FCbelt	Van		Turkey	Anatolia	Southwest Asia		Kars
59K	B 041	B 009	b2				Turkey	Anatolia	Southwest Asia		Kars
64K	A 002	A 002	a1	FCbelt	Kars		Turkey	Anatolia	Southwest Asia		Kars
12Ko	B 002	B 001	b1	FCbelt	Konya		Turkey	Anatolia	Southwest Asia	Sighthound	Tazi
13Ko	B 002	B 001	b1	FCbelt	Konya		Turkey	Anatolia	Southwest Asia	Sighthound	Tazi
14Ko	B 002	B 001	b1	FCbelt	Konya		Turkey	Anatolia	Southwest Asia	Sighthound	Tazi
15Ko	B 002	B 001	b1	FCbelt	Konya		Turkey	Anatolia	Southwest Asia	Sighthound	Tazi
16Ko	A 009	A 009	NA	FCbelt	Konya		Turkey	Anatolia	Southwest Asia	Sighthound	Tazi
17Ko	B 002	B 001	b1	FCbelt	Konya		Turkey	Anatolia	Southwest Asia	Sighthound	Tazi
10M	A 082	A 082	a1	FC	Malatya		Turkey	Anatolia	Southwest Asia
11M	B 001	B 001	b1	FC	Malatya		Turkey	Anatolia	Southwest Asia
12M	A 011	A 011	a1				Turkey	Anatolia	Southwest Asia
13M	A 011	A 011	a1				Turkey	Anatolia	Southwest Asia
15C	B 006	B 006	b1	FCbelt	Çatalhöyük		Turkey	Anatolia	Southwest Asia
16C	B 001	B 001	b1	FCbelt	Çatalhöyük		Turkey	Anatolia	Southwest Asia
17C	B 003	B 001	b1	FCbelt	Çatalhöyük		Turkey	Anatolia	Southwest Asia
18C	A 020	A 020	a1	FCbelt	Çatalhöyük		Turkey	Anatolia	Southwest Asia
1A	B 040	B 040	b1	FC	Antep		Turkey	Anatolia	Southwest Asia
20C	A 018	A 018	a1	FCbelt	Çatalhöyük		Turkey	Anatolia	Southwest Asia
22C	A 018	A 018	a1	FCbelt	Çatalhöyük		Turkey	Anatolia	Southwest Asia
23C	A 022	A 022	a1	FCbelt	Çatalhöyük		Turkey	Anatolia	Southwest Asia
24T	A 169	A 169	NA	FCbelt	Tatköy		Turkey	Anatolia	Southwest Asia
25T	A 011	A 011	a1				Turkey	Anatolia	Southwest Asia
26T	B 001	B 001	b1	FCbelt	Tatköy		Turkey	Anatolia	Southwest Asia
27T	B 001	B 001	b1	FCbelt	Tatköy		Turkey	Anatolia	Southwest Asia
28T	C 005	C 005	c1	FCbelt	Tatköy		Turkey	Anatolia	Southwest Asia
29T	A 024	A 024	a1	FCbelt	Tatköy		Turkey	Anatolia	Southwest Asia
30T	B 001	B 001	b1	FCbelt	Tatköy		Turkey	Anatolia	Southwest Asia
31C	A 018	A 018	a1	FCbelt	Çatalhöyük		Turkey	Anatolia	Southwest Asia
33C	A 024	A 024	a1	FCbelt	Çatalhöyük		Turkey	Anatolia	Southwest Asia
34C	A 020	A 020	a1	FCbelt	Çatalhöyük		Turkey	Anatolia	Southwest Asia
35C	B 001	B 001	b1	FCbelt	Çatalhöyük		Turkey	Anatolia	Southwest Asia
38C	B 020	B 001	b1	FCbelt	Çatalhöyük		Turkey	Anatolia	Southwest Asia
3A	A 080	A 080	a1	FC	Antep		Turkey	Anatolia	Southwest Asia
40C	A 011	A 011	a1	FCbelt	Çatalhöyük		Turkey	Anatolia	Southwest Asia
41C	C 005	C 005	c1	FCbelt	Çatalhöyük		Turkey	Anatolia	Southwest Asia
42C	A 049	A 049	a1	FCbelt	Çatalhöyük		Turkey	Anatolia	Southwest Asia
44C	D 005	D 005	d2	FCbelt	Çatalhöyük		Turkey	Anatolia	Southwest Asia
45C	B 034	B 034	b1	FCbelt	Çatalhöyük		Turkey	Anatolia	Southwest Asia
46C	A 011	A 011	a1		Pessinus		Turkey	Anatolia	Southwest Asia
47P	B 001	B 001	b1		Pessinus		Turkey	Anatolia	Southwest Asia
48P	A 018	A 018	a1		Pessinus		Turkey	Anatolia	Southwest Asia
49B	A 011	A 011	a1		Pessinus		Turkey	Anatolia	Southwest Asia
4A	B 001	B 001	b1	FC	Antep		Turkey	Anatolia	Southwest Asia
51P	A 011	A 011	a1		Pessinus		Turkey	Anatolia	Southwest Asia
52P	B 001	B 001	b1		Pessinus		Turkey	Anatolia	Southwest Asia
53P	A 011	A 011	a1		Pessinus		Turkey	Anatolia	Southwest Asia
54P	A 017	A 017	a1		Pessinus		Turkey	Anatolia	Southwest Asia
55B	A 011	A 011	a1		Pessinus		Turkey	Anatolia	Southwest Asia
56P	A 011	A 011	a1		Pessinus		Turkey	Anatolia	Southwest Asia
57P	A 011	A 011	a1		Pessinus		Turkey	Anatolia	Southwest Asia
5A	B 035	B 035	b1		Afyon		Turkey	Anatolia	Southwest Asia
60K	A 020	A 020	a1				Turkey	Anatolia	Southwest Asia
61K	A 018	A 018	a1	FCbelt	Kars		Turkey	Anatolia	Southwest Asia
63K	A 018	A 018	a1	FCbelt	Kars		Turkey	Anatolia	Southwest Asia
6M	A 011	A 011	a1				Turkey	Anatolia	Southwest Asia
7M	A 080	A 080	a1	FC	Malatya		Turkey	Anatolia	Southwest Asia
8M	B 001	B 001	b1	FC	Malatya		Turkey	Anatolia	Southwest Asia
9M	B 001	B 001	b1	FC	Malatya		Turkey	Anatolia	Southwest Asia
m123	A 011	A 011	a1				Uzbekistan	Scythia	Southwest Asia	Sighthound	Taigan
m368	A 012	A 012	a1				Vietnam	ASY	EastAsia
m370	A 121	A 121	a5				Vietnam	ASY	EastAsia
m371	A 121	A 121	a5				Vietnam	ASY	EastAsia
m372	A 131	A 131	a5				Vietnam	ASY	EastAsia
m373	A 020	A 020	a1				Vietnam	ASY	EastAsia
m374	C 002	C 001	c1				Vietnam	ASY	EastAsia
m377	A 073	A 073	a2				Vietnam	ASY	EastAsia
m380	A 018	A 018	a1				Vietnam	ASY	EastAsia
m382	A 130	A 130	a5				Vietnam	ASY	EastAsia
m386	A 128	A 128	NA				Vietnam	ASY	EastAsia
P66	C 003	C 003	c2				Vietnam	ASY	EastAsia
L18	C 005	C 005	c1				Yugoslavia	South Europe	Europe		Sarplaninac
z66	A 017	A 017	a1	Siberia				Siberia	Siberia		Aboriginal Sled Dog
z67	A 011	A 011	a1	Siberia				Siberia	Siberia		Aboriginal Sled Dog
z68	B 001	B 001	b1	Siberia				Siberia	Siberia		Aboriginal Sled Dog
z70	A 156	A 041	a1	Siberia				Siberia	Siberia		Aboriginal Sled Dog
m876	A 012	A 012	a1					Persian Plateau	Southwest Asia	Sighthound	Afghan
m877	A 011	A 011	a1					Persian Plateau	Southwest Asia	Sighthound	Afghan
z189	B 002	B 001	b1					Persian Plateau	Southwest Asia	Sighthound	Afghan
z3	A 012	A 012	a1					Persian Plateau	Southwest Asia	Sighthound	Afghan
z23	B 010	B 006	b1					S Africa	Africa		Africanis
z27	C 003	C 003	c2					S Africa	Africa		Africanis
m451	A 017	A 017	a1					Americas	Americas		American Staffordshire Terrier
m351	A 127	A 127	a1					N Africa	Africa	Sighthound	Azawakh
m353	D 007	D 007	d2					N Africa	Africa	Sighthound	Azawakh
m354	A 011	A 011	a1					N Africa	Africa	Sighthound	Azawakh
m357	A 127	A 127	a1					N Africa	Africa	Sighthound	Azawakh
m358	A 011	A 011	a1					N Africa	Africa	Sighthound	Azawakh
z498	B 002	B 001	b1					Persian Plateau	Southwest Asia	Sighthound	Bakhmul
AY656737	A 164	A 164	a1					S Africa	Africa		Basenji
L10	A 005	A 005	a1					S Africa	Africa		Basenji
P27	A 005	A 005	a1					S Africa	Africa		Basenji
P28	A 009	A 009	NA					S Africa	Africa		Basenji
P59	A 032	A 032	a1					S Africa	Africa		Basenji
P60	A 032	A 032	a1					S Africa	Africa		Basenji
z28	A 005	A 005	a1					S Africa	Africa		Basenji
z32	A 005	A 005	a1					S Africa	Africa		Basenji
m632	B 001	B 001	b1					N Cont Europe	Europe		Basset
m633	B 001	B 001	b1					N Cont Europe	Europe		Basset
m619	A 002	A 002	a1					N Cont Europe	Europe		Berner Sennen
m620	A 002	A 002	a1					N Cont Europe	Europe		Berner Sennen
z155	A 002	A 002	a1					N Cont Europe	Europe		Berner Sennen
z96	A 027	A 027	a1					South Europe	Europe		Bichon Frisé
m434	B 018	B 018	b1					South Europe	Europe		Bichon havanais
z107	C 002	C 001	c1					N Cont Europe	Europe		Bouvier
z109	A 020	A 020	a1					N Cont Europe	Europe		Bouvier
z108	C 002	C 001	c1					N Cont Europe	Europe		Bouvier des Flandres
z97	A 017	A 017	a1					N Cont Europe	Europe		Boxer
Z264	A 011	A 011	a1					South Europe	Europe		Braque
z1016	B 001	B 001	b1					N Cont Europe	Europe		Braque de Weimar
z293	A 018	A 018	a1					South Europe	Europe		Braque Francais type Pyreneen
z259	A 011	A 011	a1					N Cont Europe	Europe		Braques du Bourbonnais
z260	A 011	A 011	a1					N Cont Europe	Europe		Braques du Bourbonnais
z261	C 002	C 001	c1					N Cont Europe	Europe		Braques du Bourbonnais
z262	C 002	C 001	c1					N Cont Europe	Europe		Braques du Bourbonnais
z263	C 002	C 001	c1					N Cont Europe	Europe		Braques du Bourbonnais
z265	A 011	A 011	a1					N Cont Europe	Europe		Braques du Bourbonnais
z266	A 024	A 024	a1					N Cont Europe	Europe		Braques du Bourbonnais
m637	A 005	A 005	a1					N Cont Europe	Europe		Breton
L26	A 001	A 001	a1	Scandinavia				Scandinavia	Europe		Buhund
L27	A 011	A 011	a1	Scandinavia				Scandinavia	Europe		Buhund
L61	A 011	A 011	a1	Scandinavia				Scandinavia	Europe		Buhund
L62	A 001	A 001	a1	Scandinavia				Scandinavia	Europe		Buhund
m453	A 003	A 003	a1	Scandinavia				Scandinavia	Europe		Buhund
m454	B 001	B 001	b1	Scandinavia				Scandinavia	Europe		Buhund
NY40	B 001	B 001	b1	Scandinavia				Scandinavia	Europe		Buhund
z39	A 011	A 011	a1	FC				Levant	Southwest Asia		Canaan
z53	B 009	B 009	b2	FC				Levant	Southwest Asia		Canaan
z54	A 020	A 020	a1	FC				Levant	Southwest Asia		Canaan
z55	A 020	A 020	a1	FC				Levant	Southwest Asia		Canaan
z56	B 009	B 009	b2	FC				Levant	Southwest Asia		Canaan
z57	B 009	B 009	b2	FC				Levant	Southwest Asia		Canaan
m531	A 018	A 018	a1					Persian Plateau	Southwest Asia		Caucasian Shepherd
m532	A 011	A 011	a1					Persian Plateau	Southwest Asia		Caucasian Shepherd
R81	B 010	B 006	b1					Persian Plateau	Southwest Asia		Caucasian Shepherd
R82	A 011	A 011	a1					Persian Plateau	Southwest Asia		Caucasian Shepherd
R83	A 011	A 011	a1					Persian Plateau	Southwest Asia		Caucasian Shepherd
z230	A 020	A 020	a1					N Cont Europe	Europe	Sighthound	Chart Polski
z291	A 168	A 168	a1					N Cont Europe	Europe	Sighthound	Chart Polski
z292	A 020	A 020	a1					N Cont Europe	Europe	Sighthound	Chart Polski
z773	A 022	A 022	a1					N Cont Europe	Europe	Sighthound	Chart Polski
z64	B 006	B 006	b1	Siberia				Siberia	Siberia		Chukotka sled dog
z65	B 006	B 006	b1	Siberia				Siberia	Siberia		Chukotka sled dog
m437	B 001	B 001	b1					S Africa	Africa		Coton de Tulear
z40	A 020	A 020	a1					N Cont Europe	Europe		Dachshound
z637	A 017	A 017	a1					N Cont Europe	Europe		Dachshound
m697	B 006	B 006	b1					N Cont Europe	Europe		Dachshound, wirehaired
m621	A 176	A 176	a1					South Europe	Europe		Dalmatian
NY83	B 007	B 007	b1	Scandinavia				Scandinavia	Europe		Dansk/svensk gårdshund
m563	B 001	B 001	b1					N Cont Europe	Europe		Doberman
Con1	A 019	A 019	a1					N Cont Europe	Europe		Doberman hybrid
m417	A 018	A 018	a1					Americas	Americas		Dogo Argentino
Oesk2	A 063	A 063	a1					Americas	Americas		Eskimo dog
Oesk1	A 018	A 018	a1					Americas	Americas		Eskimo dog
P18	A 031	A 031	a1					Americas	Americas		Eskimo dog Canadian
P19	A 018	A 018	a1					Americas	Americas		Eskimo dog Canadian
P20	A 031	A 031	a1					Americas	Americas		Eskimo dog Canadian
P21	A 031	A 031	a1					Americas	Americas		Eskimo dog Canadian
P22	A 031	A 031	a1					Americas	Americas		Eskimo dog Canadian
P23	A 031	A 031	a1					Americas	Americas		Eskimo dog Canadian
P24	A 031	A 031	a1					Americas	Americas		Eskimo dog Canadian
L2	A 017	A 017	a1	Scandinavia				Scandinavia	Europe		Finnish lapphund
R2	A 017	A 017	a1	Scandinavia				Scandinavia	Europe		Finnish lapphund
R52	D 001	D 001	d1	Scandinavia				Scandinavia	Europe		Finnish lapphund
R53	D 001	D 001	d1	Scandinavia				Scandinavia	Europe		Finnish lapphund
R90	D 001	D 001	d1	Scandinavia				Scandinavia	Europe		Finnish lapphund
R91	D 001	D 001	d1	Scandinavia				Scandinavia	Europe		Finnish lapphund
L28	A 002	A 002	a1	Scandinavia				Scandinavia	Europe		Finnish spitz
L39	B 001	B 001	b1	Scandinavia				Scandinavia	Europe		Finnish spitz
L60	B 001	B 001	b1	Scandinavia				Scandinavia	Europe		Finnish spitz
R10	D 002	D 001	d1	Scandinavia				Scandinavia	Europe		Finnish spitz
R12	B 001	B 001	b1	Scandinavia				Scandinavia	Europe		Finnish spitz
R13	B 003	B 001	b1	Scandinavia				Scandinavia	Europe		Finnish spitz
R14	B 001	B 001	b1	Scandinavia				Scandinavia	Europe		Finnish spitz
R16	B 001	B 001	b1	Scandinavia				Scandinavia	Europe		Finnish spitz
R17	B 001	B 001	b1	Scandinavia				Scandinavia	Europe		Finnish spitz
L32	C 003	C 003	c2	Scandinavia				Scandinavia	Europe		Finsk stövare
R59	B 001	B 001	b1	Scandinavia				Scandinavia	Europe		Finsk stövare
m571	A 019	A 019	a1					N Cont Europe	Europe		German shepherd
m647	A 017	A 017	a1					N Cont Europe	Europe		German Shepherd
L52	A 031	A 031	a1					Americas	Americas		Greenland dog
m341	A 031	A 031	a1					Americas	Americas		Greenland Dog
m71	A 031	A 031	a1					Americas	Americas		Greenland dog
m72	A 031	A 031	a1					Americas	Americas		Greenland dog
m73	A 031	A 031	a1					Americas	Americas		Greenland dog
m74	A 017	A 017	a1					Americas	Americas		Greenland dog
H82	A 016	A 016	a1					British Isles	Europe	Sighthound	Greyhound
m327	A 011	A 011	a1					British Isles	Europe	Sighthound	Greyhound
m328	A 011	A 011	a1					British Isles	Europe	Sighthound	Greyhound
m329	A 011	A 011	a1					British Isles	Europe	Sighthound	Greyhound
m332	A 017	A 017	a1					British Isles	Europe	Sighthound	Greyhound
m333	A 022	A 022	a1					British Isles	Europe	Sighthound	Greyhound
m334	A 011	A 011	a1					British Isles	Europe	Sighthound	Greyhound
m335	A 022	A 022	a1					British Isles	Europe	Sighthound	Greyhound
m336	A 011	A 011	a1					British Isles	Europe	Sighthound	Greyhound
NY58	A 017	A 017	a1					British Isles	Europe	Sighthound	Greyhound
m611	B 001	B 001	b1					N Cont Europe	Europe		Griffon Bruxellois
R51	A 030	A 030	a1	Scandinavia				Scandinavia	Europe		Hamiltonstövare
R6	A 030	A 030	a1	Scandinavia				Scandinavia	Europe		Hamiltonstövare
H24	A 017	A 017	a1					Americas	Americas		Huskey, Alaskan
m63	A 029	A 029	a2					Americas	Americas		Huskey, Alaskan
m64	A 029	A 029	a2					Americas	Americas		Huskey, Alaskan
D11	A 029	A 029	a2	Siberia				Siberia	Siberia		Huskey, Siberian
H90	A 029	A 029	a2	Siberia				Siberia	Siberia		Huskey, Siberian
L54	A 029	A 029	a2	Siberia				Siberia	Siberia		Huskey, Siberian
m40	C 001	C 001	c1	Siberia				Siberia	Siberia		Huskey, Siberian
m431	A 011	A 011	a1	Siberia				Siberia	Siberia		Huskey, Siberian
Osibh1	C 001	C 001	c1	Siberia				Siberia	Siberia		Huskey, Siberian
Osibh2	F 002	F 002	NA	Siberia				Siberia	Siberia		Huskey, Siberian
TsibH	A 011	A 011	a1	Siberia				Siberia	Siberia		Huskey, Siberian
H73	A 011	A 011	a1	Scandinavia				Scandinavia	Europe		Icelandic Sheep dog
L40	A 011	A 011	a1	Scandinavia				Scandinavia	Europe		Icelandic Sheep dog
L41	A 002	A 002	a1	Scandinavia				Scandinavia	Europe		Icelandic Sheep dog
L42	A 017	A 017	a1	Scandinavia				Scandinavia	Europe		Icelandic Sheep dog
m456	A 002	A 002	a1	Scandinavia				Scandinavia	Europe		Icelandic Sheep dog
m457	A 016	A 016	a1	Scandinavia				Scandinavia	Europe		Icelandic Sheep dog
R93	A 002	A 002	a1	Scandinavia				Scandinavia	Europe		Icelandic Sheep dog
P3	A 031	A 031	a1					Americas	Americas		Inuit sled dog
P4	A 031	A 031	a1					Americas	Americas		Inuit sled dog
D14	D 003	D 001	d1	Scandinavia				Scandinavia	Europe		Jämthund
D4	D 003	D 001	d1	Scandinavia				Scandinavia	Europe		Jämthund
H37	D 001	D 001	d1	Scandinavia				Scandinavia	Europe		Jämthund
H65	D 001	D 001	d1	Scandinavia				Scandinavia	Europe		Jämthund
H91	C 003	C 003	c2	Scandinavia				Scandinavia	Europe		Jämthund
R50	D 003	D 001	d1	Scandinavia				Scandinavia	Europe		Jämthund
R92	C 003	C 003	c2	Scandinavia				Scandinavia	Europe		Jämthund
z171	C 003	C 003	c2	Scandinavia				Scandinavia	Europe		Jämthund
z487	B 002	B 001	b1					Persian Plateau	Southwest Asia	Sighthound	Kalagh-Tazi
z60	B 001	B 001	b1	Scandinavia				Scandinavia	Europe		Karelo-Finnish Laika
L29	A 003	A 003	a1	Siberia				Siberia	Siberia		Laika, East Siberian
L31	A 002	A 002	a1	Siberia				Siberia	Siberia		Laika, East Siberian
R22	A 005	A 005	a1	Siberia				Siberia	Siberia		Laika, East Siberian
R23	A 005	A 005	a1	Siberia				Siberia	Siberia		Laika, East Siberian
R5	A 002	A 002	a1	Siberia				Siberia	Siberia		Laika, East Siberian
R9	A 003	A 003	a1	Siberia				Siberia	Siberia		Laika, East Siberian
z59	A 123	A 123	a1	Siberia				Siberia	Siberia		Laika, East Siberian
m289	A 129	A 129	a1	Siberia				Siberia	Siberia		Laika, East/West Siberian
m290	A 002	A 002	a1	Siberia				Siberia	Siberia		Laika, East/West Siberian
m291	A 027	A 027	a1	Siberia				Siberia	Siberia		Laika, East/West Siberian
m292	A 015	A 015	a1	Siberia				Siberia	Siberia		Laika, East/West Siberian
m293	A 126	A 126	a1	Siberia				Siberia	Siberia		Laika, East/West Siberian
m294	A 133	A 133	a1	Siberia				Siberia	Siberia		Laika, East/West Siberian
m295	A 126	A 126	a1	Siberia				Siberia	Siberia		Laika, East/West Siberian
m296	A 126	A 126	a1	Siberia				Siberia	Siberia		Laika, East/West Siberian
m297	C 004	C 004	c1	Siberia				Siberia	Siberia		Laika, East/West Siberian
m298	A 041	A 041	a1	Siberia				Siberia	Siberia		Laika, East/West Siberian
m299	C 004	C 004	c1	Siberia				Siberia	Siberia		Laika, East/West Siberian
m300	A 041	A 041	a1	Siberia				Siberia	Siberia		Laika, East/West Siberian
m301	B 003	B 001	b1	Siberia				Siberia	Siberia		Laika, East/West Siberian
m302	B 003	B 001	b1	Siberia				Siberia	Siberia		Laika, East/West Siberian
m303	B 003	B 001	b1	Siberia				Siberia	Siberia		Laika, East/West Siberian
m304	B 001	B 001	b1	Siberia				Siberia	Siberia		Laika, East/West Siberian
m305	B 001	B 001	b1	Siberia				Siberia	Siberia		Laika, East/West Siberian
m306	B 001	B 001	b1	Siberia				Siberia	Siberia		Laika, East/West Siberian
m307	D 001	D 001	d1	Siberia				Siberia	Siberia		Laika, East/West Siberian
m308	A 126	A 126	a1	Siberia				Siberia	Siberia		Laika, East/West Siberian
m310	A 123	A 123	a1	Siberia				Siberia	Siberia		Laika, East/West Siberian
m311	A 126	A 126	a1	Siberia				Siberia	Siberia		Laika, East/West Siberian
m312	B 025	B 025	b1	Siberia				Siberia	Siberia		Laika, East/West Siberian
m313	C 004	C 004	c1	Siberia				Siberia	Siberia		Laika, East/West Siberian
m315	A 017	A 017	a1	Siberia				Siberia	Siberia		Laika, East/West Siberian
m317	B 003	B 001	b1	Siberia				Siberia	Siberia		Laika, East/West Siberian
P33	A 027	A 027	a1	Siberia				Siberia	Siberia		Laika, West Siberian
P34	C 004	C 004	c1	Siberia				Siberia	Siberia		Laika, West Siberian
P35	A 041	A 041	a1	Siberia				Siberia	Siberia		Laika, West Siberian
R25	A 013	A 011	a1	Siberia				Siberia	Siberia		Laika, West Siberian
R26	A 027	A 027	a1	Siberia				Siberia	Siberia		Laika, West Siberian
R27	A 005	A 005	a1	Siberia				Siberia	Siberia		Laika, West Siberian
z62	A 027	A 027	a1	Siberia				Siberia	Siberia		Laika, West Siberian
z63	C 004	C 004	c1	Siberia				Siberia	Siberia		Laika, West Siberian
L1	D 004	D 004	d1	Scandinavia				Scandinavia	Europe		Lappsk vallhund
L35	D 003	D 001	d1	Scandinavia				Scandinavia	Europe		Lappsk vallhund
R1	D 001	D 001	d1	Scandinavia				Scandinavia	Europe		Lappsk vallhund
H68	A 027	A 027	a1	Scandinavia				Scandinavia	Europe		Lundehund
L37	A 027	A 027	a1	Scandinavia				Scandinavia	Europe		Lundehund
L50	A 029	A 029	a2					Americas	Americas		Malamute, Alaskan
P10	A 029	A 029	a2					Americas	Americas		Malamute, Alaskan
P5	A 029	A 029	a2					Americas	Americas		Malamute, Alaskan
P6	A 029	A 029	a2					Americas	Americas		Malamute, Alaskan
P7	A 029	A 029	a2					Americas	Americas		Malamute, Alaskan
P9	A 029	A 029	a2					Americas	Americas		Malamute, Alaskan
L56	A 020	A 020	a1					South Europe	Europe		Maltesian pharaohound
m347	A 011	A 011	a1					S Africa	Africa		mix Basenji/no breed
m534	A 002	A 002	a1					General Europe	Europe		Mongrel
m535	A 011	A 011	a1					General Europe	Europe		Mongrel
m541	A 019	A 019	a1					General Europe	Europe		Mongrel
m543	A 017	A 017	a1					General Europe	Europe		Mongrel
m547	A 017	A 017	a1					General Europe	Europe		Mongrel
m566	A 033	A 033	a1					General Europe	Europe		Mongrel
m562	A 070	A 070	a1					N Cont Europe	Europe		Mongrel (mother: Scottish/G Shepherd)
m560	A 082	A 082	a1					N Cont Europe	Europe		Mongrel (partly G. Shepherd)
m569	A 011	A 011	a1					N Cont Europe	Europe		Mongrel (partly Rottweiler and St Berh)
P68	A 011	A 011	a1					S Africa	Africa		Nguni
P69	A 022	A 022	a1					S Africa	Africa		Nguni
P70	A 011	A 011	a1					S Africa	Africa		Nguni
P71	A 016	A 016	a1					S Africa	Africa		Nguni
P72	A 022	A 022	a1					S Africa	Africa		Nguni
P73	B 001	B 001	b1					S Africa	Africa		Nguni
P74	A 019	A 019	a1					S Africa	Africa		Nguni
p75	A 018	A 018	a1					S Africa	Africa		Nguni
P76	C 003	C 003	c2					S Africa	Africa		Nguni
L38	B 001	B 001	b1	Scandinavia				Scandinavia	Europe		Norrbottenspets
L4	B 001	B 001	b1	Scandinavia				Scandinavia	Europe		Norrbottenspets
R19	A 002	A 002	a1	Scandinavia				Scandinavia	Europe		Norrbottenspets
r20	B 001	B 001	b1	Scandinavia				Scandinavia	Europe		Norrbottenspets
H25	D 001	D 001	d1	Scandinavia				Scandinavia	Europe		Norwegian elkhound
H26	A 011	A 011	a1	Scandinavia				Scandinavia	Europe		Norwegian elkhound
H93	D 001	D 001	d1	Scandinavia				Scandinavia	Europe		Norwegian elkhound
H94	A 011	A 011	a1	Scandinavia				Scandinavia	Europe		Norwegian elkhound
R4	D 001	D 001	d1	Scandinavia				Scandinavia	Europe		Norwegian elkhound
z141	A 020	A 020	a1					N Cont Europe	Europe		Pinscher miniature
z624	A 020	A 020	a1					N Cont Europe	Europe		Polski owcarek nizinny
z633	A 020	A 020	a1					N Cont Europe	Europe		Polski owcarek nizinny
m492	A 020	A 020	a1					N Cont Europe	Europe		Polski Owczarek
z79	B 001	B 001	b1					South Europe	Europe		Poodle
z78P1	A 022	A 022	a1					South Europe	Europe		Pyrenean Mastiff
L43	A 011	A 011	a1					S Africa	Africa		Rhodesian ridgeback
m424	A 011	A 011	a1					S Africa	Africa		Rhodesian ridgeback
m565	A 011	A 011	a1					S Africa	Africa		Rhodesian ridgeback
z61	D 001	D 001	d1					N Cont Europe	Europe		Russo-European Laika
L11	B 002	B 001	b1					General SwAsia	Southwest Asia	Sighthound	Saluki
m115	B 002	B 001	b1					General SwAsia	Southwest Asia	Sighthound	Saluki
NY50	B 002	B 001	b1					General SwAsia	Southwest Asia	Sighthound	Saluki
Ny52	A 009	A 009	NA					General SwAsia	Southwest Asia	Sighthound	Saluki
Osal	B 015	B 015	b1					General SwAsia	Southwest Asia	Sighthound	Saluki
P37	A 011	A 011	a1					General SwAsia	Southwest Asia	Sighthound	Saluki
P39	A 026	A 026	a1					General SwAsia	Southwest Asia	Sighthound	Saluki
R56	B 002	B 001	b1					General SwAsia	Southwest Asia	Sighthound	Saluki
R57	B 001	B 001	b1					General SwAsia	Southwest Asia	Sighthound	Saluki
R58	B 002	B 001	b1					General SwAsia	Southwest Asia	Sighthound	Saluki
H21	A 018	A 018	a1	Siberia				Siberia	Siberia		Samoyed
H92	A 001	A 001	a1	Siberia				Siberia	Siberia		Samoyed
m447	A 018	A 018	a1	Siberia				Siberia	Siberia		Samoyed
m65	B 001	B 001	b1	Siberia				Siberia	Siberia		Samoyed
m66	A 001	A 001	a1	Siberia				Siberia	Siberia		Samoyed
m67	B 001	B 001	b1	Siberia				Siberia	Siberia		Samoyed
m68	C 001	C 001	c1	Siberia				Siberia	Siberia		Samoyed
P30	B 001	B 001	b1					Africa General	Africa		Sica
P31	A 022	A 022	a1					Africa General	Africa		Sica
P32	A 038	A 038	a2					Africa General	Africa		Sica
P11	A 033	A 033	a1					N Africa	Africa	Sighthound	Sloughi
P12	A 004	A 004	a1					N Africa	Africa	Sighthound	Sloughi
P13	A 010	A 010	a1					N Africa	Africa	Sighthound	Sloughi
P14	A 005	A 005	a1					N Africa	Africa	Sighthound	Sloughi
P15	A 004	A 004	a1					N Africa	Africa	Sighthound	Sloughi
P16	A 010	A 010	a1					N Africa	Africa	Sighthound	Sloughi
R31	A 022	A 022	a1					N Africa	Africa	Sighthound	Sloughi
z90	A 017	A 017	a1					South Europe	Europe		Slovensky Kopov
D13	C 003	C 003	c2	Scandinavia				Scandinavia	Europe		Swedish elkhound
L3	D 001	D 001	d1	Scandinavia				Scandinavia	Europe		Swedish lapphund
L33	D 001	D 001	d1	Scandinavia				Scandinavia	Europe		Swedish lapphund
L34	D 001	D 001	d1	Scandinavia				Scandinavia	Europe		Swedish lapphund
NY93	D 001	D 001	d1	Scandinavia				Scandinavia	Europe		Swedish lapphund
m121	B 002	B 001	b1					Scythia	Southwest Asia	Sighthound	Taigan
m122	A 012	A 012	a1					Scythia	Southwest Asia	Sighthound	Taigan
R101	B 002	B 001	b1					Scythia	Southwest Asia	Sighthound	Taigan
R98	A 011	A 011	a1					Scythia	Southwest Asia	Sighthound	Taigan
R99	A 012	A 012	a1					Scythia	Southwest Asia	Sighthound	Taigan
L36	A 011	A 011	a1	Scandinavia				Scandinavia	Europe		Västgötaspets
L5	A 011	A 011	a1	Scandinavia				Scandinavia	Europe		Västgötaspets
m699	B 001	B 001	b1					N Cont Europe	Europe		Vorsteh, Deutsch drahthaar
m698	A 020	A 020	a1					N Cont Europe	Europe		Vorsteh, Deutsch langhaar
z24	A 153	A 153	NA					Africa General	Africa
z25	A 022	A 022	a1					Africa General	Africa
